# Supplementary material for: De Novo Transcriptome Sequence Assembly and Identification of AP2/ERF Transcription Factor Related to Abiotic Stress in Parsley (Petroselinum crispum)
Source: PLoS One. 2014 Sep 30;9(9):e108977. doi: 10.1371/journal.pone.0108977 (PMC4182582; doi:10.1371/journal.pone.0108977)
Supplement: Table S1 — qRT–PCR primer sequences and the subfamily of selected AP2/ERF genes. (XLS) [file pone.0108977.s002.xls]

## Sheet: Sheet1
Table S1. qRT–PCR primer sequences and the subfamily of selected AP2/ERF genes.
Gene-ID	Forward primer	Reverse primer	subfamily
Pc16182	GCACATTCAACACGCCCGAAAT	GCAGCAGCAGCCTGAACATCA	ERF
Pc16943	GCCAGAGCTTATGATGCCGAGG	TGGTACACAGCCGAACGAGAGT	ERF
Pc24931	TCGTTACCGTTATCGTGGCATT	AGCATCCTCTGGCGTCTCATAT	ERF
Pc32872	GGCAAGGAAGAGTCGGAGAGGA	TGTGATTCCCAGCGACCAGTTC	AP2
Pc33331	CCGCCTCAGCACAACTTGAACT	GGACCACCGGATTGCCATTGAT	AP2
Pc37218	AAGGGATTGAATGCTGGTGACA	AACCCGACCCGACCCGAATA	RAV
Pc41893	CCGAGCCCATTAAGGTCACTCC	AGAGCCACTGGAAGACGAGGAT	ERF
actin-1	GGTTGCGTGCTAGGTGTCTTCT	TCTTCCTTTCCTGTGGCTGACC
