# Supplementary material for: De Novo Transcriptome Sequence Assembly and Identification of AP2/ERF Transcription Factor Related to Abiotic Stress in Parsley (Petroselinum crispum)
Source: PLoS One. 2014 Sep 30;9(9):e108977. doi: 10.1371/journal.pone.0108977 (PMC4182582; doi:10.1371/journal.pone.0108977)
Supplement: Table S2 — Gene annotation by seven public databases. (XLS) [file pone.0108977.s003.xls]

## Sheet: sheet 1
Table S2. Gene annotation by seven public databases
GeneID	COG class annotation	GO annotation	KEGG annotation	Swissprot annotation	TrEMBL annotation	nr annotation	nt annotation
Pc8519	Posttranslational modification, protein turnover, chaperones	Cellular Component: nucleolus (GO:0005730);; Cellular Component: endoplasmic reticulum membrane (GO:0005789);; Cellular Component: cytosol (GO:0005829);; Biological Process: protein glycosylation (GO:0006486);; Biological Process: protein targeting to vacuole (GO:0006623);; Molecular Function: enzyme binding (GO:0019899);; Molecular Function: polyubiquitin binding (GO:0031593);; Biological Proces…	--	UBX domain-containing protein 1 OS=Bos taurus GN=UBXN1 PE=2 SV=1	Putative uncharacterized protein GN=VIT_05s0029g01370 OS=Vitis vinifera (Grape) PE=4 SV=1	PREDICTED: uncharacterized protein LOC100248761 [Vitis vinifera]	Populus trichocarpa predicted protein, mRNA
Pc5754	--	Molecular Function: fatty acid binding (GO:0005504);; Biological Process: lipid transport (GO:0006869);; Molecular Function: zinc ion binding (GO:0008270);; Biological Process: systemic acquired resistance, salicylic acid mediated signaling pathway (GO:0009862);;	--	Putative lipid-transfer protein DIR1 OS=Arabidopsis thaliana GN=DIR1 PE=1 SV=1	Putative uncharacterized protein GN=VIT_00s0333g00050 OS=Vitis vinifera (Grape) PE=4 SV=1	PREDICTED: putative lipid-transfer protein DIR1 isoform 1 [Vitis vinifera]	Ricinus communis lipid binding protein, putative, mRNA
Pc31442	--	Cellular Component: nucleus (GO:0005634);; Cellular Component: plastid (GO:0009536);; Molecular Function: oxidoreductase activity, acting on paired donors, with incorporation or reduction of molecular oxygen (GO:0016705);; Molecular Function: ion binding (GO:0043167);; Cellular Component: intracellular part (GO:0044424);;	--	Prolyl 3-hydroxylase 1 OS=Rattus norvegicus GN=Lepre1 PE=1 SV=1	Putative uncharacterized protein GN=VIT_01s0011g06280 OS=Vitis vinifera (Grape) PE=4 SV=1	PREDICTED: uncharacterized protein LOC100256078 isoform 1 [Vitis vinifera]	Arabidopsis thaliana 2-oxoglutarate (2OG) and Fe(II)-dependent oxygenase domain-containing protein (AT1G68080) mRNA, complete cds >gi|71905460|gb|DQ132678.1| Arabidopsis thaliana clone 01670 expressed protein (At1g68080) mRNA, complete cds
Pc6106	--	Molecular Function: protein serine/threonine kinase activity (GO:0004674);; Molecular Function: protein tyrosine kinase activity (GO:0004713);; Molecular Function: ATP binding (GO:0005524);; Cellular Component: nucleus (GO:0005634);; Cellular Component: cytoplasm (GO:0005737);; Cellular Component: mitochondrion (GO:0005739);; Cellular Component: plasma membrane (GO:0005886);; Biological Process: …	--	Inactive protein kinase SELMODRAFT_444075 OS=Selaginella moellendorffii GN=SELMODRAFT_444075 PE=2 SV=1	ATP binding protein, putative GN=RCOM_0312960 OS=Ricinus communis (Castor bean) PE=4 SV=1	ATP binding protein, putative [Ricinus communis]	Ricinus communis ATP binding protein, putative, mRNA
Pc36860	--	Biological Process: post-embryonic development (GO:0009791);; Biological Process: reproductive structure development (GO:0048608);;	--	--	Uncharacterized protein GN=Solyc07g064570.2 OS=Solanum lycopersicum (Tomato) PE=4 SV=1	PREDICTED: uncharacterized protein LOC100255618 [Vitis vinifera]
Pc33137	--	Biological Process: activation of MAPKK activity (GO:0000186);; Molecular Function: protein serine/threonine kinase activity (GO:0004674);; Molecular Function: MAP kinase kinase kinase activity (GO:0004709);; Molecular Function: protein tyrosine kinase activity (GO:0004713);; Molecular Function: structural constituent of cell wall (GO:0005199);; Molecular Function: protein binding (GO:0005515);; …	--	Proline-rich receptor-like protein kinase PERK9 OS=Arabidopsis thaliana GN=PERK9 PE=2 SV=1	Predicted protein GN=POPTRDRAFT_1091014 OS=Populus trichocarpa (Western balsam poplar) PE=3 SV=1	predicted protein [Populus trichocarpa]	PREDICTED: Vitis vinifera proline-rich receptor-like protein kinase PERK9 (LOC100247397), mRNA
Pc9010	--	Biological Process: respiratory burst involved in defense response (GO:0002679);; Molecular Function: peroxidase activity (GO:0004601);; Molecular Function: protein binding (GO:0005515);; Cellular Component: nucleus (GO:0005634);; Cellular Component: Golgi apparatus (GO:0005794);; Cellular Component: cytosol (GO:0005829);; Biological Process: protein targeting to membrane (GO:0006612);; Biologica…	--	Peroxidase 64 OS=Arabidopsis thaliana GN=PER64 PE=1 SV=1	Predicted protein GN=POPTRDRAFT_827034 OS=Populus trichocarpa (Western balsam poplar) PE=3 SV=1	predicted protein [Populus trichocarpa]	Ricinus communis Peroxidase 64 precursor, putative, mRNA
Pc49317	--	Molecular Function: protein kinase activity (GO:0004672);; Cellular Component: plasma membrane (GO:0005886);; Biological Process: defense response (GO:0006952);; Biological Process: signal transduction (GO:0007165);; Cellular Component: plant-type cell wall (GO:0009505);; Cellular Component: plasmodesma (GO:0009506);; Biological Process: microsporogenesis (GO:0009556);; Biological Process: respon…	--	Leucine-rich repeat receptor-like protein CLAVATA2 OS=Arabidopsis thaliana GN=CLV2 PE=1 SV=1	Leucine rich repeat receptor like protein CLAVATA2 GN=SlpCLV2 OS=Solanum lycopersicum (Tomato) PE=2 SV=1	leucine rich repeat receptor like protein CLAVATA2 [Solanum lycopersicum]	Solanum peruvianum SprCLV2 mRNA for leucine rich repeat receptor like protein CLAVATA2, complete cds
Pc41325	--	Molecular Function: acetyl-CoA C-acetyltransferase activity (GO:0003985);; Cellular Component: cytoplasm (GO:0005737);; Biological Process: lipid biosynthetic process (GO:0008610);; Biological Process: phenylpropanoid metabolic process (GO:0009698);; Molecular Function: transferase activity (GO:0016740);; Molecular Function: anthocyanin 6''-O-malonyltransferase activity (GO:0033809);; Biological …	--	Anthocyanin 5-aromatic acyltransferase OS=Gentiana triflora PE=1 SV=1	Putative uncharacterized protein GN=VIT_12s0134g00590 OS=Vitis vinifera (Grape) PE=4 SV=1	hypothetical protein VITISV_009941 [Vitis vinifera]	--
Pc33504	Carbohydrate transport and metabolism	Biological Process: polysaccharide biosynthetic process (GO:0000271);; Cellular Component: extracellular region (GO:0005576);; Cellular Component: plasma membrane (GO:0005886);; Biological Process: pattern specification process (GO:0007389);; Biological Process: regulation of cell size (GO:0008361);; Biological Process: defense response, incompatible interaction (GO:0009814);; Biological Process:…	K01728|0.0|rcu:RCOM_1353560|Pectate lyase precursor, putative (EC:4.2.2.2)	Probable pectate lyase 12 OS=Arabidopsis thaliana GN=At3g53190 PE=2 SV=2	Pectate lyase-like protein 3 GN=VIT_08s0007g04820 OS=Vitis vinifera (Grape) PE=2 SV=1	pectate lyase-like protein 3 [Vitis vinifera]	Ricinus communis Pectate lyase precursor, putative, mRNA
Pc22746	--	Molecular Function: nucleotide binding (GO:0000166);; Biological Process: developmental process involved in reproduction (GO:0003006);; Molecular Function: protein kinase activity (GO:0004672);; Molecular Function: protein binding (GO:0005515);; Cellular Component: cytoplasm (GO:0005737);; Biological Process: cellular protein modification process (GO:0006464);; Biological Process: signal transduc…	--	Probable WRKY transcription factor 19 OS=Arabidopsis thaliana GN=WRKY19 PE=2 SV=1	Putative uncharacterized protein GN=VIT_15s0045g00440 OS=Vitis vinifera (Grape) PE=4 SV=1	unnamed protein product [Vitis vinifera]	--
Pc19726	--	Molecular Function: protein kinase activity (GO:0004672);; Biological Process: multicellular organismal development (GO:0007275);; Biological Process: intracellular signal transduction (GO:0035556);; Biological Process: cellular metabolic process (GO:0044237);; Biological Process: primary metabolic process (GO:0044238);; Biological Process: anatomical structure development (GO:0048856);; Biologic…	--	STE20-related kinase adapter protein beta OS=Mus musculus GN=Stradb PE=2 SV=1	--	--	--
Pc24374	--	Cellular Component: cytoplasm (GO:0005737);; Biological Process: tryptophan catabolic process (GO:0006569);; Biological Process: response to water deprivation (GO:0009414);; Biological Process: indoleacetic acid biosynthetic process (GO:0009684);; Biological Process: jasmonic acid biosynthetic process (GO:0009695);; Biological Process: response to ethylene stimulus (GO:0009723);; Biological Proce…	--	Cytosolic sulfotransferase 18 OS=Arabidopsis thaliana GN=SOT18 PE=1 SV=1	Putative uncharacterized protein OS=Vitis vinifera (Grape) PE=4 SV=1	PREDICTED: sulfotransferase 16 [Vitis vinifera]	--
Pc34799	Amino acid transport and metabolism	Molecular Function: aromatic-L-amino-acid decarboxylase activity (GO:0004058);; Molecular Function: tyrosine decarboxylase activity (GO:0004837);; Biological Process: cellular amino acid metabolic process (GO:0006520);; Biological Process: circadian rhythm (GO:0007623);; Cellular Component: synaptic vesicle (GO:0008021);; Biological Process: response to wounding (GO:0009611);; Biological Process:…	K01592|0.0|vvi:100240846|hypothetical protein LOC100240846	Aromatic-L-amino-acid decarboxylase OS=Catharanthus roseus GN=TDC PE=2 SV=1	Putative uncharacterized protein GN=VIT_04s0043g00900 OS=Vitis vinifera (Grape) PE=3 SV=1	PREDICTED: tyrosine/DOPA decarboxylase 2-like [Vitis vinifera]	--
Pc36059	--	Cellular Component: plasma membrane (GO:0005886);; Biological Process: amino acid transport (GO:0006865);; Biological Process: regulation of meristem growth (GO:0010075);; Molecular Function: amino acid transmembrane transporter activity (GO:0015171);; Cellular Component: integral to membrane (GO:0016021);; Biological Process: regulation of cellular process (GO:0050794);; Biological Process: resp…	--	Lysine histidine transporter-like 8 OS=Arabidopsis thaliana GN=AATL1 PE=1 SV=1	Putative uncharacterized protein GN=VIT_00s0302g00020 OS=Vitis vinifera (Grape) PE=4 SV=1	PREDICTED: lysine histidine transporter-like 8-like [Vitis vinifera]	Solanum lycopersicum cDNA, clone: LEFL1056CH09, HTC in leaf
Pc42596	Signal transduction mechanisms	Cellular Component: protein phosphatase type 2A complex (GO:0000159);; Cellular Component: chromosome, centromeric region (GO:0000775);; Cellular Component: spindle pole (GO:0000922);; Molecular Function: phosphoprotein phosphatase activity (GO:0004721);; Molecular Function: protein serine/threonine phosphatase activity (GO:0004722);; Cellular Component: nucleolus (GO:0005730);; Cellular Componen…	K04382|3e-54|vvi:100262164|hypothetical protein LOC100262164	Serine/threonine-protein phosphatase PP2A catalytic subunit OS=Nicotiana tabacum PE=2 SV=1	Serine/threonine-protein phosphatase GN=VIT_06s0004g00830 OS=Vitis vinifera (Grape) PE=3 SV=1	PREDICTED: serine/threonine-protein phosphatase PP2A catalytic subunit [Vitis vinifera]	Lotus japonicus clone JCVI-FLLj-12O24 unknown mRNA
Pc27240	--	--	--	Uncharacterized protein DDB_G0271670 OS=Dictyostelium discoideum GN=DDB_G0271670 PE=4 SV=1	Uncharacterized protein OS=Glycine max (Soybean) PE=4 SV=2	PREDICTED: uncharacterized protein LOC100801731 [Glycine max]	Populus trichocarpa predicted protein, mRNA
Pc47330	--	--	--	--	Predicted protein GN=POPTRDRAFT_571179 OS=Populus trichocarpa (Western balsam poplar) PE=4 SV=1	predicted protein [Populus trichocarpa]	PREDICTED: Vitis vinifera uncharacterized LOC100261641 (LOC100261641), mRNA
Pc35611	Lipid transport and metabolism	Cellular Component: extracellular region (GO:0005576);; Cellular Component: endoplasmic reticulum (GO:0005783);; Biological Process: ubiquinone biosynthetic process (GO:0006744);; Biological Process: response to cold (GO:0009409);; Cellular Component: chloroplast (GO:0009507);; Cellular Component: plastid (GO:0009536);; Biological Process: dolichol biosynthetic process (GO:0019408);; Molecular Fu…	K11778|1e-116|pop:POPTR_172325|hypothetical protein	Dehydrodolichyl diphosphate synthase 2 OS=Arabidopsis thaliana GN=At5g58770 PE=2 SV=2	Uncharacterized protein GN=Solyc10g085150.1 OS=Solanum lycopersicum (Tomato) PE=3 SV=1	predicted protein [Populus trichocarpa]	Populus trichocarpa predicted protein, mRNA
Pc26396	Lipid transport and metabolism	Biological Process: G2 phase of mitotic cell cycle (GO:0000085);; Molecular Function: 3-hydroxyisobutyryl-CoA hydrolase activity (GO:0003860);; Molecular Function: enoyl-CoA hydratase activity (GO:0004300);; Cellular Component: mitochondrion (GO:0005739);; Biological Process: valine catabolic process (GO:0006574);; Biological Process: fatty acid beta-oxidation (GO:0006635);; Biological Process: m…	K05605|0.0|vvi:100254744|hypothetical protein LOC100254744	3-hydroxyisobutyryl-CoA hydrolase-like protein 1, mitochondrial OS=Arabidopsis thaliana GN=At3g60510 PE=2 SV=1	3-hydroxyisobutyryl-CoA hydrolase-like protein GN=MTR_8g005990 OS=Medicago truncatula (Barrel medic) PE=4 SV=1	3-hydroxyisobutyryl-CoA hydrolase-like protein [Medicago truncatula]	PREDICTED: Vitis vinifera 3-hydroxyisobutyryl-CoA hydrolase-like protein 2, mitochondrial (LOC100257773), mRNA
Pc33646	Replication, recombination and repair	Biological Process: regulation of cyclin-dependent protein kinase activity (GO:0000079);; Molecular Function: Y-form DNA binding (GO:0000403);; Molecular Function: bubble DNA binding (GO:0000405);; Biological Process: telomere maintenance (GO:0000723);; Biological Process: DNA double-strand break processing (GO:0000729);; Biological Process: DNA synthesis involved in DNA repair (GO:0000731);; Bio…	K10902|0.0|vvi:100242171|similar to predicted protein	ATP-dependent DNA helicase Q-like 3 OS=Arabidopsis thaliana GN=RECQL3 PE=1 SV=1	Putative uncharacterized protein GN=VIT_11s0016g00850 OS=Vitis vinifera (Grape) PE=4 SV=1	PREDICTED: ATP-dependent DNA helicase Q-like 3-like [Vitis vinifera]	PREDICTED: Vitis vinifera ATP-dependent DNA helicase Q-like 3-like (LOC100242171), mRNA
Pc16230	--	--	--	--	Putative uncharacterized protein GN=VIT_08s0007g03840 OS=Vitis vinifera (Grape) PE=4 SV=1	PREDICTED: uncharacterized protein LOC100240905 [Vitis vinifera]	Vitis vinifera clone SS0ABG50YP06
Pc25402	--	--	--	--	Uncharacterized protein GN=Solyc01g006790.2 OS=Solanum lycopersicum (Tomato) PE=4 SV=1	PREDICTED: uncharacterized protein LOC100259819 [Vitis vinifera]	Daucus carota isolate QAL-G transposon DcMaster, partial sequence
Pc39006	--	Molecular Function: purine nucleobase transmembrane transporter activity (GO:0005345);; Cellular Component: integral to plasma membrane (GO:0005887);; Biological Process: purine nucleobase transport (GO:0006863);; Cellular Component: chloroplast (GO:0009507);; Biological Process: cytokinin transport (GO:0010184);; Molecular Function: purine nucleoside transmembrane transporter activity (GO:001521…	--	Purine permease 1 OS=Arabidopsis thaliana GN=PUP1 PE=1 SV=1	Predicted protein GN=POPTRDRAFT_860309 OS=Populus trichocarpa (Western balsam poplar) PE=4 SV=1	predicted protein [Populus trichocarpa]	--
Pc43895	--	Molecular Function: structural constituent of ribosome (GO:0003735);; Molecular Function: ATP binding (GO:0005524);; Cellular Component: mitochondrion (GO:0005739);; Cellular Component: ribosome (GO:0005840);; Biological Process: translation (GO:0006412);; Biological Process: protein folding (GO:0006457);; Biological Process: response to stress (GO:0006950);; Molecular Function: unfolded protein …	--	54S ribosomal protein L24, mitochondrial OS=Saccharomyces cerevisiae (strain ATCC 204508 / S288c) GN=MRPL24 PE=1 SV=2	Uncharacterized protein GN=Solyc08g065760.2 OS=Solanum lycopersicum (Tomato) PE=3 SV=1	PREDICTED: 60S ribosomal protein L24, mitochondrial [Vitis vinifera]	PREDICTED: Glycine max uncharacterized protein LOC100785642 (LOC100785642), mRNA
Pc3905	Posttranslational modification, protein turnover, chaperones	Biological Process: maltose metabolic process (GO:0000023);; Molecular Function: translation elongation factor activity (GO:0003746);; Molecular Function: serine-type endopeptidase activity (GO:0004252);; Biological Process: translational elongation (GO:0006414);; Biological Process: protein folding (GO:0006457);; Biological Process: proteolysis (GO:0006508);; Biological Process: misfolded or inc…	--	Protease Do-like 8, chloroplastic OS=Arabidopsis thaliana GN=DEGP8 PE=1 SV=1	Putative uncharacterized protein GN=VIT_14s0108g00580 OS=Vitis vinifera (Grape) PE=4 SV=1	PREDICTED: protease Do-like 8, chloroplastic-like [Vitis vinifera]	PREDICTED: Vitis vinifera protease Do-like 8, chloroplastic-like (LOC100249197), mRNA
Pc34118	--	Molecular Function: hydrolase activity, acting on acid anhydrides (GO:0016817);;	--	--	Predicted protein GN=POPTRDRAFT_751772 OS=Populus trichocarpa (Western balsam poplar) PE=4 SV=1	predicted protein [Populus trichocarpa]	--
Pc47547	--	Biological Process: polysaccharide biosynthetic process (GO:0000271);; Biological Process: immune response-regulating signaling pathway (GO:0002764);; Molecular Function: protein kinase activity (GO:0004672);; Molecular Function: protein serine/threonine kinase activity (GO:0004674);; Molecular Function: ATP binding (GO:0005524);; Cellular Component: nucleus (GO:0005634);; Cellular Component: cyt…	--	LRR receptor-like serine/threonine-protein kinase EFR OS=Arabidopsis thaliana GN=EFR PE=1 SV=1	Putative uncharacterized protein GN=VITISV_030954 OS=Vitis vinifera (Grape) PE=4 SV=1	PREDICTED: probable LRR receptor-like serine/threonine-protein kinase At3g47570-like [Vitis vinifera]	--
Pc19770	Defense mechanisms	Biological Process: G2/M transition of mitotic cell cycle (GO:0000086);; Cellular Component: Golgi membrane (GO:0000139);; Biological Process: response to superoxide (GO:0000303);; Biological Process: response to hypoxia (GO:0001666);; Molecular Function: protein binding (GO:0005515);; Molecular Function: ATP binding (GO:0005524);; Cellular Component: nucleus (GO:0005634);; Cellular Component: mi…	--	ABC transporter B family member 4 OS=Arabidopsis thaliana GN=ABCB4 PE=1 SV=1	Multidrug/pheromone exporter, MDR family, ABC transporter family GN=POPTRDRAFT_572530 OS=Populus trichocarpa (Western balsam poplar) PE=3 SV=1	multidrug/pheromone exporter, MDR family, ABC transporter family [Populus trichocarpa]	Populus trichocarpa multidrug/pheromone exporter, MDR family, ABC transporter family, mRNA
Pc24451	--	Molecular Function: DNA binding (GO:0003677);; Molecular Function: DNA-(apurinic or apyrimidinic site) lyase activity (GO:0003906);; Molecular Function: endonuclease activity (GO:0004519);; Molecular Function: protein binding (GO:0005515);; Cellular Component: nucleus (GO:0005634);; Biological Process: base-excision repair (GO:0006284);; Biological Process: DNA methylation (GO:0006306);; Cellular…	K10773|2e-17|osa:4329402|Os02g0494700	Protein ROS1 OS=Arabidopsis thaliana GN=ROS1 PE=1 SV=2	Uncharacterized protein GN=OB02G25190 OS=Oryza brachyantha PE=4 SV=1	Os02g0494700 [Oryza sativa Japonica Group]	Ricinus communis conserved hypothetical protein, mRNA
Pc30576	--	Molecular Function: DNA binding (GO:0003677);; Molecular Function: chromatin binding (GO:0003682);; Molecular Function: sequence-specific DNA binding transcription factor activity (GO:0003700);; Cellular Component: nucleus (GO:0005634);; Biological Process: response to wounding (GO:0009611);; Biological Process: response to salt stress (GO:0009651);; Biological Process: induced systemic resistanc…	K09422|2e-70|vvi:100241618|hypothetical protein LOC100241618	Transcription factor MYB86 OS=Arabidopsis thaliana GN=MYB86 PE=2 SV=1	Predicted protein GN=MYB148 OS=Populus trichocarpa (Western balsam poplar) PE=4 SV=1	PREDICTED: transcription factor MYB39 [Vitis vinifera]	PREDICTED: Vitis vinifera transcription factor MYB39-like (LOC100241618), mRNA
Pc22097	--	Cellular Component: nucleus (GO:0005634);; Biological Process: circadian rhythm (GO:0007623);;	--	--	Predicted protein (Fragment) GN=POPTRDRAFT_721046 OS=Populus trichocarpa (Western balsam poplar) PE=4 SV=1	predicted protein [Populus trichocarpa]	PREDICTED: Vitis vinifera uncharacterized LOC100261302 (LOC100261302), mRNA
Pc32645	Function unknown	Biological Process: aromatic amino acid family biosynthetic process (GO:0009073);; Cellular Component: chloroplast (GO:0009507);; Cellular Component: membrane (GO:0016020);; Biological Process: iron-sulfur cluster assembly (GO:0016226);; Biological Process: vitamin B6 biosynthetic process (GO:0042819);;	--	Probable transcriptional regulatory protein At2g25830 OS=Arabidopsis thaliana GN=At2g25830 PE=2 SV=2	Uncharacterized protein GN=Solyc08g066640.2 OS=Solanum lycopersicum (Tomato) PE=3 SV=1	PREDICTED: UPF0082 protein At2g25830 [Vitis vinifera]	PREDICTED: Vitis vinifera uncharacterized LOC100245721 (LOC100245721), mRNA
Pc19287	--	Cellular Component: exocyst (GO:0000145);; Cellular Component: nucleus (GO:0005634);; Cellular Component: microtubule organizing center (GO:0005815);; Cellular Component: cytosol (GO:0005829);; Biological Process: vesicle docking involved in exocytosis (GO:0006904);; Biological Process: abscisic acid mediated signaling pathway (GO:0009738);; Biological Process: intracellular signal transduction (…	K07195|2e-37|pop:POPTR_799586|hypothetical protein	Exocyst complex component 7 OS=Drosophila melanogaster GN=exo70 PE=1 SV=2	Predicted protein GN=POPTRDRAFT_799586 OS=Populus trichocarpa (Western balsam poplar) PE=4 SV=1	predicted protein [Populus trichocarpa]	--
Pc12365	--	Molecular Function: guanyl-nucleotide exchange factor activity (GO:0005085);; Molecular Function: Rho guanyl-nucleotide exchange factor activity (GO:0005089);; Cellular Component: nucleus (GO:0005634);; Cellular Component: plasma membrane (GO:0005886);; Biological Process: cellular membrane fusion (GO:0006944);; Cellular Component: secondary cell wall (GO:0009531);; Biological Process: plant-type…	--	Rop guanine nucleotide exchange factor 2 OS=Arabidopsis thaliana GN=ROPGEF2 PE=1 SV=2	Rop guanine nucleotide exchange factor, putative GN=RCOM_1615270 OS=Ricinus communis (Castor bean) PE=4 SV=1	Rop guanine nucleotide exchange factor, putative [Ricinus communis]	Populus trichocarpa predicted protein, mRNA
Pc26227	Carbohydrate transport and metabolism	Molecular Function: hydrolase activity, hydrolyzing O-glycosyl compounds (GO:0004553);; Cellular Component: extracellular region (GO:0005576);; Cellular Component: cell wall (GO:0005618);; Biological Process: polysaccharide metabolic process (GO:0005976);; Biological Process: cellular glucan metabolic process (GO:0006073);; Cellular Component: plant-type cell wall (GO:0009505);; Cellular Componen…	K08235|1e-136|pop:POPTR_768438|hypothetical protein	Probable xyloglucan endotransglucosylase/hydrolase protein 32 OS=Arabidopsis thaliana GN=XTH32 PE=2 SV=1	Xyloglucan endotraglucosylase/hydrolase GN=XTH3 OS=Phaseolus angularis (Azuki bean) PE=2 SV=1	xyloglucan endotraglucosylase/hydrolase [Vigna angularis]	Ricinus communis Xyloglucan endotransglucosylase/hydrolase protein 14 precursor, putative, mRNA
Pc14555	Coenzyme transport and metabolism	Cellular Component: mitochondrion (GO:0005739);; Biological Process: cellular protein modification process (GO:0006464);; Molecular Function: ligase activity (GO:0016874);;	--	Putative lipoate-protein ligase A OS=Schizosaccharomyces pombe (strain 972 / ATCC 24843) GN=aim22 PE=2 SV=1	Putative uncharacterized protein GN=VIT_17s0000g06330 OS=Vitis vinifera (Grape) PE=4 SV=1	PREDICTED: probable lipoate-protein ligase A [Vitis vinifera]	Populus trichocarpa predicted protein, mRNA
Pc20395	--	Molecular Function: DNA binding (GO:0003677);; Molecular Function: RNA binding (GO:0003723);; Molecular Function: catalytic activity (GO:0003824);; Molecular Function: RNA-directed DNA polymerase activity (GO:0003964);; Molecular Function: ribonuclease H activity (GO:0004523);; Biological Process: RNA-dependent DNA replication (GO:0006278);; Biological Process: DNA recombination (GO:0006310);; Ce…	--	Retrovirus-related Pol polyprotein from transposon 297 OS=Drosophila melanogaster GN=pol PE=4 SV=1	F5M15.26 OS=Arabidopsis thaliana (Mouse-ear cress) PE=4 SV=1	F5M15.26 [Arabidopsis thaliana]	Sorghum bicolor BAC clone 25.M18, complete sequence
Pc25179	--	Cellular Component: nucleus (GO:0005634);; Cellular Component: chloroplast (GO:0009507);;	--	--	Putative uncharacterized protein GN=VIT_10s0003g01230 OS=Vitis vinifera (Grape) PE=4 SV=1	PREDICTED: uncharacterized protein LOC100266871 [Vitis vinifera]	Arabidopsis thaliana hydrolase-like protein (AT1G29120) mRNA, complete cds
Pc21159	--	Cellular Component: cytosol (GO:0005829);; Biological Process: signal transduction (GO:0007165);;	K07195|2e-19|ath:AT1G72470|ATEXO70D1 (exocyst subunit EXO70 family protein D1)	--	ATEXO70D1 GN=ARALYDRAFT_895099 OS=Arabidopsis lyrata subsp. lyrata (Lyre-leaved rock-cress) PE=4 SV=1	ATEXO70D1 [Arabidopsis lyrata subsp. lyrata]	--
Pc13416	--	Molecular Function: nucleic acid binding (GO:0003676);; Molecular Function: sequence-specific DNA binding transcription factor activity (GO:0003700);; Cellular Component: nucleus (GO:0005634);; Biological Process: regulation of transcription, DNA-dependent (GO:0006355);; Molecular Function: zinc ion binding (GO:0008270);; Biological Process: response to aluminum ion (GO:0010044);; Biological Proc…	--	Zinc finger protein STOP1 homolog OS=Oryza sativa subsp. japonica GN=Os01g0871200 PE=2 SV=1	C2H2L domain class transcription factor GN=C2H2L20 OS=Malus domestica (Apple) PE=2 SV=1	unnamed protein product [Vitis vinifera]	PREDICTED: Vitis vinifera protein SENSITIVE TO PROTON RHIZOTOXICITY 1-like, transcript variant 3 (LOC100248677), mRNA
Pc43179	--	Molecular Function: nucleotide binding (GO:0000166);; Cellular Component: cytoplasm (GO:0005737);; Biological Process: L-fucose biosynthetic process (GO:0006005);; Biological Process: oligopeptide transport (GO:0006857);; Biological Process: stomatal complex morphogenesis (GO:0010103);; Molecular Function: isomerase activity (GO:0016853);; Biological Process: L-ascorbic acid biosynthetic process …	K02377|0.0|pop:POPTR_737925|GDP-4-keto-6-deoxymannose-3,5-epimerase-4-reductase (EC:1.1.1.271)	GDP-L-fucose synthase 1 OS=Arabidopsis thaliana GN=GER1 PE=1 SV=3	GDP-L-fucose synthase GN=MTR_7g108490 OS=Medicago truncatula (Barrel medic) PE=4 SV=1	GDP-L-fucose synthase [Medicago truncatula]	Medicago truncatula GDP-L-fucose synthase (MTR_7g108490) mRNA, complete cds
Pc27362	Inorganic ion transport and metabolism	Molecular Function: DNA binding (GO:0003677);; Molecular Function: copper ion binding (GO:0005507);; Molecular Function: protein binding (GO:0005515);; Cellular Component: cytosol (GO:0005829);; Biological Process: glycolysis (GO:0006096);; Biological Process: regulation of DNA replication (GO:0006275);; Biological Process: water transport (GO:0006833);; Biological Process: hyperosmotic response …	K00392|2e-43|rcu:RCOM_1577810|Sulfite reductase [ferredoxin], putative (EC:1.8.7.1)	Sulfite reductase 1 [ferredoxin], chloroplastic OS=Nicotiana tabacum GN=SIR1 PE=1 SV=1	Sulfite reductase [ferredoxin], putative GN=RCOM_1577810 OS=Ricinus communis (Castor bean) PE=4 SV=1	Sulfite reductase [ferredoxin], putative [Ricinus communis]	PREDICTED: Vitis vinifera sulfite reductase [ferredoxin]-like (LOC100245032), mRNA
Pc16611	Transcription	Biological Process: negative regulation of transcription from RNA polymerase II promoter (GO:0000122);; Cellular Component: SAGA complex (GO:0000124);; Cellular Component: PCAF complex (GO:0000125);; Biological Process: RNA splicing, via endonucleolytic cleavage and ligation (GO:0000394);; Molecular Function: RNA polymerase II core promoter sequence-specific DNA binding transcription factor activ…	K03133|2e-95|rcu:RCOM_0652310|protein with unknown function	Transcription initiation factor TFIID subunit 9B OS=Rattus norvegicus GN=Taf9b PE=2 SV=2	Putative uncharacterized protein GN=RCOM_0652310 OS=Ricinus communis (Castor bean) PE=4 SV=1	protein with unknown function [Ricinus communis]	PREDICTED: Vitis vinifera transcription initiation factor TFIID subunit 9B-like (LOC100248023), mRNA
Pc5628	--	--	--	--	Uncharacterized protein GN=Solyc02g030270.1 OS=Solanum lycopersicum (Tomato) PE=4 SV=1	--	--
Pc49623	--	--	--	--	--	--	PREDICTED: Glycine max uncharacterized protein LOC100796290 (LOC100796290), mRNA
Pc2804	--	--	--	--	Uncharacterized protein OS=Glycine max (Soybean) PE=4 SV=1	unnamed protein product [Vitis vinifera]	PREDICTED: Glycine max transmembrane protein 184A-like (LOC100780244), mRNA
Pc45256	--	Cellular Component: mitochondrion (GO:0005739);; Biological Process: biosynthetic process (GO:0009058);; Cellular Component: chloroplast thylakoid membrane (GO:0009535);; Biological Process: embryo development ending in seed dormancy (GO:0009793);; Biological Process: cellular component organization (GO:0016043);; Molecular Function: naringenin-chalcone synthase activity (GO:0016210);;	--	Pentatricopeptide repeat-containing protein At1g02060, chloroplastic OS=Arabidopsis thaliana GN=At1g02060 PE=2 SV=2	Predicted protein GN=POPTRDRAFT_836395 OS=Populus trichocarpa (Western balsam poplar) PE=4 SV=1	predicted protein [Populus trichocarpa]	Ricinus communis pentatricopeptide repeat-containing protein, putative, mRNA
Pc45	--	Biological Process: response to molecule of fungal origin (GO:0002238);; Molecular Function: protein serine/threonine kinase activity (GO:0004674);; Molecular Function: ATP binding (GO:0005524);; Cellular Component: nucleus (GO:0005634);; Cellular Component: cytosol (GO:0005829);; Cellular Component: plasma membrane (GO:0005886);; Biological Process: protein phosphorylation (GO:0006468);; Biologi…	--	Probable receptor-like serine/threonine-protein kinase At5g57670 OS=Arabidopsis thaliana GN=At5g57670 PE=2 SV=1	Putative uncharacterized protein GN=VIT_11s0052g01810 OS=Vitis vinifera (Grape) PE=3 SV=1	PREDICTED: probable receptor-like serine/threonine-protein kinase At5g57670-like [Vitis vinifera]	PREDICTED: Vitis vinifera probable receptor-like serine/threonine-protein kinase At5g57670-like (LOC100261525), mRNA
Pc36633	--	Molecular Function: protein serine/threonine kinase activity (GO:0004674);; Molecular Function: ATP binding (GO:0005524);; Cellular Component: nucleus (GO:0005634);; Biological Process: DNA repair (GO:0006281);; Biological Process: telomere maintenance via telomerase (GO:0007004);; Biological Process: sister chromatid cohesion (GO:0007062);; Biological Process: synapsis (GO:0007129);; Biological …	K06640|3e-23|vvi:100245131|hypothetical protein LOC100245131	Serine/threonine-protein kinase ATR OS=Arabidopsis thaliana GN=ATR PE=2 SV=2	Putative uncharacterized protein GN=VIT_03s0038g02970 OS=Vitis vinifera (Grape) PE=4 SV=1	unnamed protein product [Vitis vinifera]	PREDICTED: Glycine max serine/threonine-protein kinase ATR-like (LOC100804117), mRNA
Pc3660	--	Cellular Component: nucleus (GO:0005634);; Cellular Component: Golgi apparatus (GO:0005794);; Biological Process: endocytosis (GO:0006897);; Cellular Component: actin cytoskeleton (GO:0015629);; Cellular Component: membrane (GO:0016020);; Molecular Function: Rab guanyl-nucleotide exchange factor activity (GO:0017112);; Molecular Function: Rab GTPase binding (GO:0017137);; Cellular Component: clat…	--	DENN domain-containing protein 2A OS=Mus musculus GN=Dennd2a PE=1 SV=1	Putative uncharacterized protein GN=VIT_11s0016g01240 OS=Vitis vinifera (Grape) PE=4 SV=1	PREDICTED: uncharacterized protein LOC100257610 [Vitis vinifera]	PREDICTED: Vitis vinifera uncharacterized LOC100257610 (LOC100257610), mRNA
Pc7447	--	Biological Process: transition metal ion transport (GO:0000041);; Biological Process: toxin catabolic process (GO:0009407);; Biological Process: response to UV (GO:0009411);; Biological Process: response to external stimulus (GO:0009605);; Biological Process: response to wounding (GO:0009611);; Biological Process: gibberellin biosynthetic process (GO:0009686);; Biological Process: coumarin biosyn…	--	Gibberellin 2-beta-dioxygenase 1 OS=Pisum sativum GN=GA2OX1 PE=1 SV=1	Putative uncharacterized protein GN=VIT_03s0063g01290 OS=Vitis vinifera (Grape) PE=3 SV=1	PREDICTED: protein SRG1 [Vitis vinifera]	Daucus carota subsp. sativus clone BAC C019G02 genomic sequence
Pc491	--	--	--	--	Predicted protein GN=POPTRDRAFT_576374 OS=Populus trichocarpa (Western balsam poplar) PE=4 SV=1	predicted protein [Populus trichocarpa]	--
Pc3491	--	Molecular Function: serine-type endopeptidase activity (GO:0004252);; Biological Process: proteolysis (GO:0006508);; Molecular Function: identical protein binding (GO:0042802);; Biological Process: negative regulation of catalytic activity (GO:0043086);;	--	--	Predicted protein GN=POPTRDRAFT_892119 OS=Populus trichocarpa (Western balsam poplar) PE=3 SV=1	predicted protein [Populus trichocarpa]	--
Pc33385	Translation, ribosomal structure and biogenesis	Molecular Function: binding (GO:0005488);; Molecular Function: S-adenosylmethionine-dependent methyltransferase activity (GO:0008757);; Cellular Component: plastid (GO:0009536);; Biological Process: methylation (GO:0032259);; Biological Process: ncRNA processing (GO:0034470);; Cellular Component: intracellular part (GO:0044424);;	--	Putative methyltransferase NSUN5 OS=Homo sapiens GN=NSUN5 PE=1 SV=2	Putative uncharacterized protein GN=VIT_04s0008g01480 OS=Vitis vinifera (Grape) PE=4 SV=1	PREDICTED: putative methyltransferase NSUN5-like [Vitis vinifera]	Ricinus communis williams-beuren syndrome critical region protein, putative, mRNA
Pc3742	Posttranslational modification, protein turnover, chaperones	Biological Process: nematode larval development (GO:0002119);; Molecular Function: glutathione peroxidase activity (GO:0004602);; Cellular Component: nucleus (GO:0005634);; Cellular Component: mitochondrion (GO:0005739);; Cellular Component: endosome (GO:0005768);; Cellular Component: endoplasmic reticulum (GO:0005783);; Cellular Component: Golgi apparatus (GO:0005794);; Cellular Component: trans…	K00432|1e-12|zma:100283257|pco114914	Probable glutathione peroxidase 5 OS=Arabidopsis thaliana GN=GPX5 PE=1 SV=1	Glutathione peroxidase GN=Solyc09g064850.2 OS=Solanum lycopersicum (Tomato) PE=3 SV=1	unknown [Lotus japonicus]	--
Pc34982	--	Cellular Component: intracellular non-membrane-bounded organelle (GO:0043232);; Cellular Component: organelle part (GO:0044422);;	--	Uncharacterized protein At5g41620 OS=Arabidopsis thaliana GN=At5g41620 PE=1 SV=2	Uncharacterized protein GN=Solyc11g068720.1 OS=Solanum lycopersicum (Tomato) PE=4 SV=1	predicted protein [Populus trichocarpa]	--
Pc28407	--	Cellular Component: ubiquitin ligase complex (GO:0000151);; Biological Process: double-strand break repair via homologous recombination (GO:0000724);; Molecular Function: DNA binding (GO:0003677);; Molecular Function: ubiquitin-protein ligase activity (GO:0004842);; Cellular Component: intracellular (GO:0005622);; Cellular Component: chromosome (GO:0005694);; Cellular Component: mitochondrial mat…	K10683|0.0|rcu:RCOM_0543260|brca1 associated ring domain, putative	Protein BREAST CANCER SUSCEPTIBILITY 1 homolog OS=Arabidopsis thaliana GN=BRCA1 PE=2 SV=1	Uncharacterized protein GN=Solyc06g008210.2 OS=Solanum lycopersicum (Tomato) PE=4 SV=1	brca1 associated ring domain, putative [Ricinus communis]	PREDICTED: Glycine max protein BREAST CANCER SUSCEPTIBILITY 1 homolog (LOC100784883), mRNA
Pc35492	--	Cellular Component: mitochondrial respiratory chain complex I (GO:0005747);; Biological Process: ubiquitin-dependent protein catabolic process (GO:0006511);; Biological Process: photorespiration (GO:0009853);; Biological Process: response to misfolded protein (GO:0051788);; Biological Process: proteasome core complex assembly (GO:0080129);;	--	NADH dehydrogenase [ubiquinone] 1 beta subcomplex subunit 3-B OS=Arabidopsis thaliana GN=At1g14450 PE=2 SV=1	Predicted protein GN=POPTRDRAFT_596794 OS=Populus trichocarpa (Western balsam poplar) PE=4 SV=1	predicted protein [Populus trichocarpa]	Populus trichocarpa clone WS0125_C08 unknown mRNA
Pc20330	Posttranslational modification, protein turnover, chaperones	Molecular Function: nucleotide binding (GO:0000166);; Molecular Function: protease binding (GO:0002020);; Molecular Function: receptor activity (GO:0004872);; Molecular Function: KDEL sequence binding (GO:0005046);; Molecular Function: ATP binding (GO:0005524);; Cellular Component: cell wall (GO:0005618);; Cellular Component: mitochondrion (GO:0005739);; Cellular Component: vacuolar membrane (GO:…	--	Heat shock cognate 70 kDa protein OS=Petunia hybrida GN=HSP70 PE=2 SV=1	Putative uncharacterized protein OS=Glycine max (Soybean) PE=2 SV=1	unknown [Glycine max]	--
Pc45728	Lipid transport and metabolism	Biological Process: kidney development (GO:0001822);; Biological Process: liver development (GO:0001889);; Molecular Function: hydroxymethylglutaryl-CoA synthase activity (GO:0004421);; Molecular Function: binding (GO:0005488);; Cellular Component: nucleolus (GO:0005730);; Cellular Component: mitochondrial matrix (GO:0005759);; Cellular Component: plasma membrane (GO:0005886);; Biological Process…	K01641|6e-57|vvi:100244379|hypothetical protein LOC100244379	Hydroxymethylglutaryl-CoA synthase OS=Arabidopsis thaliana GN=HMGS PE=1 SV=2	3-hydroxy-3-methylglutaryl coenzyme A synthase OS=Panax ginseng (Korean ginseng) PE=2 SV=1	3-hydroxy-3-methylglutaryl coenzyme A synthase [Panax ginseng]	Panax ginseng 3-hydroxy-3-methylglutaryl coenzyme A synthase mRNA, complete cds
Pc35533	--	Molecular Function: protein binding (GO:0005515);; Cellular Component: vacuolar membrane (GO:0005774);; Cellular Component: endoplasmic reticulum membrane (GO:0005789);; Cellular Component: cytosol (GO:0005829);; Cellular Component: plasma membrane (GO:0005886);; Cellular Component: chloroplast thylakoid membrane (GO:0009535);; Cellular Component: integral to membrane (GO:0016021);; Cellular Comp…	--	Cytochrome b5 OS=Brassica oleracea var. botrytis GN=CYB5 PE=1 SV=1	Uncharacterized protein OS=Glycine max (Soybean) PE=3 SV=1	cytochome b5 [Olea europaea]	Glycine max uncharacterized LOC100499823 (LOC100499823), mRNA
Pc9037	Translation, ribosomal structure and biogenesis	Biological Process: nuclear-transcribed mRNA catabolic process, nonsense-mediated decay (GO:0000184);; Biological Process: cytokinesis (GO:0000910);; Biological Process: RNA methylation (GO:0001510);; Biological Process: nematode larval development (GO:0002119);; Molecular Function: RNA binding (GO:0003723);; Molecular Function: structural constituent of ribosome (GO:0003735);; Cellular Component…	K02885|5e-59|lbc:LACBIDRAFT_186351|hypothetical protein	60S ribosomal protein L19 OS=Drosophila melanogaster GN=RpL19 PE=1 SV=2	Ribosomal protein L19 GN=PHYPADRAFT_222528 OS=Physcomitrella patens subsp. patens (Moss) PE=3 SV=1	hypothetical protein STEHIDRAFT_117130 [Stereum hirsutum FP-91666 SS1]	Postia placenta Mad-698-R 60S ribosomal protein L19, mRNA
Pc34921	--	Molecular Function: nucleoside transmembrane transporter activity (GO:0005337);; Molecular Function: sugar:hydrogen symporter activity (GO:0005351);; Molecular Function: myo-inositol:hydrogen symporter activity (GO:0005366);; Cellular Component: Golgi apparatus (GO:0005794);; Cellular Component: plasma membrane (GO:0005886);; Biological Process: metabolic process (GO:0008152);; Biological Process…	--	Monosaccharide-sensing protein 2 OS=Arabidopsis thaliana GN=MSSP2 PE=2 SV=2	Sugar transporter, putative GN=RCOM_1601940 OS=Ricinus communis (Castor bean) PE=3 SV=1	sugar transporter, putative [Ricinus communis]	Vitis vinifera cultivar Syrah putative hexose transporter (HT6) mRNA, complete cds
Pc26387	--	Biological Process: cytokinesis (GO:0000910);; Biological Process: gastrulation with mouth forming first (GO:0001703);; Molecular Function: protein binding (GO:0005515);; Cellular Component: nuclear euchromatin (GO:0005719);; Cellular Component: nucleolus (GO:0005730);; Cellular Component: cytosol (GO:0005829);; Biological Process: DNA replication (GO:0006260);; Biological Process: DNA repair (GO…	--	FACT complex subunit SPT16 OS=Arabidopsis thaliana GN=SPT16 PE=1 SV=1	Putative uncharacterized protein GN=VIT_14s0060g00580 OS=Vitis vinifera (Grape) PE=4 SV=1	PREDICTED: FACT complex subunit SPT16-like [Vitis vinifera]	PREDICTED: Vitis vinifera FACT complex subunit SPT16-like (LOC100263158), mRNA
Pc39356	--	Molecular Function: sequence-specific DNA binding transcription factor activity (GO:0003700);; Molecular Function: histone acetyltransferase activity (GO:0004402);; Molecular Function: protein binding (GO:0005515);; Cellular Component: nucleus (GO:0005634);; Biological Process: DNA repair (GO:0006281);; Biological Process: regulation of transcription, DNA-dependent (GO:0006355);; Biological Proce…	--	Scarecrow-like protein 6 OS=Arabidopsis thaliana GN=SCL6 PE=1 SV=1	Putative uncharacterized protein GN=VIT_15s0048g00270 OS=Vitis vinifera (Grape) PE=4 SV=1	PREDICTED: scarecrow-like protein 6-like [Vitis vinifera]	Solanum lycopersicum cDNA, clone: LEFL1011BA01, HTC in leaf
Pc18216	--	Cellular Component: cytoplasm (GO:0005737);; Molecular Function: methyltransferase activity (GO:0008168);; Molecular Function: protein-lysine N-methyltransferase activity (GO:0016279);; Biological Process: peptidyl-lysine methylation (GO:0018022);; Biological Process: methylation (GO:0032259);;	--	Protein-lysine methyltransferase METTL21A OS=Mus musculus GN=Mettl21A PE=2 SV=1	Putative methyltransferase family protein GN=At2g26810 OS=Arabidopsis thaliana (Mouse-ear cress) PE=4 SV=1	PREDICTED: methyltransferase-like protein 22-like [Vitis vinifera]	PREDICTED: Vitis vinifera methyltransferase-like protein 22-like (LOC100251275), mRNA
Pc16445	--	Molecular Function: sequence-specific DNA binding transcription factor activity (GO:0003700);; Molecular Function: protein binding (GO:0005515);; Biological Process: pattern specification process (GO:0007389);; Biological Process: brassinosteroid mediated signaling pathway (GO:0009742);;	--	Transcription factor BIM1 OS=Arabidopsis thaliana GN=BIM1 PE=1 SV=2	Putative uncharacterized protein GN=VIT_17s0000g04790 OS=Vitis vinifera (Grape) PE=4 SV=1	PREDICTED: transcription factor BIM1-like [Vitis vinifera]	Ricinus communis Transcription factor BIM1, putative, mRNA
Pc41592	Posttranslational modification, protein turnover, chaperones	Biological Process: protein folding (GO:0006457);; Molecular Function: cyclosporin A binding (GO:0016018);; Molecular Function: isomerase activity (GO:0016853);; Molecular Function: heat shock protein binding (GO:0031072);; Cellular Component: nuclear lumen (GO:0031981);; Biological Process: primary metabolic process (GO:0044238);; Biological Process: cellular macromolecule metabolic process (GO:…	K09566|0.0|vvi:100264514|hypothetical protein LOC100264514	Peptidyl-prolyl cis-trans isomerase G OS=Rattus norvegicus GN=Ppig PE=1 SV=2	Putative uncharacterized protein GN=VIT_04s0008g05090 OS=Vitis vinifera (Grape) PE=4 SV=1	PREDICTED: uncharacterized protein LOC100264514 [Vitis vinifera]	PREDICTED: Vitis vinifera uncharacterized LOC100264514 (LOC100264514), mRNA
Pc29159	--	Cellular Component: nucleus (GO:0005634);;	--	Transmembrane protein 230 OS=Rattus norvegicus GN=Tmem230 PE=2 SV=1	Putative uncharacterized protein GN=RCOM_0538230 OS=Ricinus communis (Castor bean) PE=4 SV=1	unnamed protein product [Vitis vinifera]	Sorghum bicolor hypothetical protein, mRNA
Pc15272	Translation, ribosomal structure and biogenesis	Biological Process: nuclear-transcribed mRNA catabolic process, nonsense-mediated decay (GO:0000184);; Biological Process: cytokinesis (GO:0000910);; Biological Process: RNA methylation (GO:0001510);; Biological Process: nematode larval development (GO:0002119);; Molecular Function: RNA binding (GO:0003723);; Molecular Function: structural constituent of ribosome (GO:0003735);; Cellular Component…	K02885|2e-29|pop:POPTR_741007|hypothetical protein	60S ribosomal protein L19-3 OS=Arabidopsis thaliana GN=RPL19C PE=2 SV=3	Uncharacterized protein (Fragment) GN=CL697Contig1_03 OS=Pinus mugo (Dwarf mountain pine) PE=4 SV=1	Pinus taeda anonymous locus CL697Contig1_03 genomic sequence	Arabidopsis thaliana chromosome 3, complete sequence
Pc3555	--	Molecular Function: peroxidase activity (GO:0004601);; Molecular Function: copper ion binding (GO:0005507);; Molecular Function: calcium ion binding (GO:0005509);; Molecular Function: ATP binding (GO:0005524);; Molecular Function: calcium-dependent phospholipid binding (GO:0005544);; Cellular Component: cell wall (GO:0005618);; Cellular Component: nucleus (GO:0005634);; Cellular Component: mitoch…	--	Annexin D3 OS=Arabidopsis thaliana GN=ANN3 PE=2 SV=2	Annexin GN=POPTRDRAFT_814830 OS=Populus trichocarpa (Western balsam poplar) PE=3 SV=1	predicted protein [Populus trichocarpa]	Ricinus communis annexin, putative, mRNA
Pc8046	General function prediction only	Cellular Component: nucleus (GO:0005634);; Cellular Component: mitochondrion (GO:0005739);; Cellular Component: cytosol (GO:0005829);; Cellular Component: plastid (GO:0009536);; Biological Process: cytokinin biosynthetic process (GO:0009691);; Biological Process: maintenance of floral meristem identity (GO:0010076);; Biological Process: maintenance of inflorescence meristem identity (GO:0010077);…	K06966|2e-69|rcu:RCOM_1597390|carboxy-lyase, putative	Cytokinin riboside 5&apos;-monophosphate phosphoribohydrolase LOG1 OS=Arabidopsis thaliana GN=LOG1 PE=1 SV=1	Uncharacterized protein GN=Solyc04g081290.2 OS=Solanum lycopersicum (Tomato) PE=4 SV=1	cytokinin riboside 5&apos;-monophosphate phosphoribohydrolase [Petunia x hybrida]	Solanum lycopersicum cDNA, clone: LEFL1033CA11, HTC in leaf
Pc27337	--	--	--	--	Predicted protein GN=POPTRDRAFT_821219 OS=Populus trichocarpa (Western balsam poplar) PE=4 SV=1	predicted protein [Populus trichocarpa]	Solanum lycopersicum cDNA, clone: LEFL1027DH04, HTC in leaf
Pc3014	--	--	--	--	--	--	Secale cereale clone 247_V-A10 microsatellite sequence
Pc31649	--	Cellular Component: plastid (GO:0009536);;	--	--	Putative uncharacterized protein GN=RCOM_0615680 OS=Ricinus communis (Castor bean) PE=4 SV=1	hypothetical protein RCOM_0615680 [Ricinus communis]	--
Pc48009	--	--	--	--	Predicted protein GN=POPTRDRAFT_712243 OS=Populus trichocarpa (Western balsam poplar) PE=4 SV=1	predicted protein [Populus trichocarpa]	--
Pc6725	--	Cellular Component: mitochondrion (GO:0005739);; Biological Process: metabolic process (GO:0008152);;	--	Dehydrogenase/reductase SDR family member on chromosome X homolog OS=Mus musculus GN=Dhrsx PE=2 SV=2	Short-chain dehydrogenase, putative GN=RCOM_1506950 OS=Ricinus communis (Castor bean) PE=4 SV=1	short-chain dehydrogenase, putative [Ricinus communis]	--
Pc37645	--	Molecular Function: actin binding (GO:0003779);; Molecular Function: carboxylesterase activity (GO:0004091);; Cellular Component: extracellular region (GO:0005576);; Cellular Component: nucleus (GO:0005634);; Biological Process: cytoskeleton organization (GO:0007010);; Biological Process: fatty acid catabolic process (GO:0009062);; Cellular Component: plant-type cell wall (GO:0009505);; Cellular …	--	--	Putative uncharacterized protein GN=VIT_02s0087g00410 OS=Vitis vinifera (Grape) PE=4 SV=1	unnamed protein product [Vitis vinifera]	PREDICTED: Vitis vinifera protein notum homolog-like (LOC100245856), mRNA
Pc29920	--	--	--	--	--	--	Lotus japonicus genomic DNA, chromosome 1, clone: LjT34C12, TM0361, complete sequence
Pc42603	Posttranslational modification, protein turnover, chaperones	Molecular Function: glutathione transferase activity (GO:0004364);; Molecular Function: lactoylglutathione lyase activity (GO:0004462);; Cellular Component: nucleus (GO:0005634);; Cellular Component: cytosol (GO:0005829);; Biological Process: pentose-phosphate shunt (GO:0006098);; Biological Process: fatty acid beta-oxidation (GO:0006635);; Biological Process: glutathione metabolic process (GO:00…	--	Glutathione S-transferase U17 OS=Arabidopsis thaliana GN=GSTU17 PE=2 SV=1	Putative uncharacterized protein GN=VIT_01s0026g01340 OS=Vitis vinifera (Grape) PE=3 SV=1	PREDICTED: glutathione S-transferase U17 isoform 1 [Vitis vinifera]	Ricinus communis glutathione s-transferase, putative, mRNA
Pc42470	--	Molecular Function: protein kinase activity (GO:0004672);; Molecular Function: binding (GO:0005488);;	--	--	Putative uncharacterized protein GN=VIT_17s0000g03330 OS=Vitis vinifera (Grape) PE=3 SV=1	unnamed protein product [Vitis vinifera]	--
Pc24494	--	Molecular Function: nucleotide binding (GO:0000166);; Molecular Function: transferase activity, transferring phosphorus-containing groups (GO:0016772);;	--	Probable LRR receptor-like serine/threonine-protein kinase At2g24230 OS=Arabidopsis thaliana GN=At2g24230 PE=2 SV=1	Putative uncharacterized protein GN=VIT_11s0016g00040 OS=Vitis vinifera (Grape) PE=4 SV=1	unnamed protein product [Vitis vinifera]	--
Pc8308	--	Cellular Component: endoplasmic reticulum (GO:0005783);; Cellular Component: Golgi apparatus (GO:0005794);; Biological Process: response to abscisic acid stimulus (GO:0009737);; Biological Process: secondary cell wall biogenesis (GO:0009834);; Cellular Component: membrane (GO:0016020);; Cellular Component: cytoplasmic membrane-bounded vesicle (GO:0016023);; Molecular Function: transferase activit…	--	CAS1 domain-containing protein 1 OS=Mus musculus GN=Casd1 PE=2 SV=1	Putative uncharacterized protein GN=VITISV_000398 OS=Vitis vinifera (Grape) PE=4 SV=1	hypothetical protein VITISV_000398 [Vitis vinifera]	Populus trichocarpa predicted protein, mRNA
Pc42391	--	Molecular Function: binding (GO:0005488);; Cellular Component: intracellular (GO:0005622);; Biological Process: response to stress (GO:0006950);; Biological Process: response to stimulus (GO:0050896);;	--	Protein PHLOEM PROTEIN 2-LIKE A1 OS=Arabidopsis thaliana GN=PP2A1 PE=2 SV=1	Phloem protein 2-2 GN=PP2-2 OS=Apium graveolens Dulce Group PE=2 SV=1	phloem protein 2-2 [Apium graveolens Dulce Group]	Apium graveolens var. dulce phloem protein 2-2 (PP2-2) mRNA, complete cds
Pc24638	--	--	--	EG45-like domain containing protein OS=Citrus jambhiri GN=CjBAp12 PE=1 SV=1	Putative uncharacterized protein GN=VIT_11s0016g04720 OS=Vitis vinifera (Grape) PE=4 SV=1	PREDICTED: EG45-like domain containing protein-like isoform 3 [Vitis vinifera]	--
Pc14549	Signal transduction mechanisms	Molecular Function: protein serine/threonine phosphatase activity (GO:0004722);; Molecular Function: enzyme inhibitor activity (GO:0004857);; Cellular Component: cell wall (GO:0005618);; Cellular Component: peroxisome (GO:0005777);; Cellular Component: chloroplast (GO:0009507);; Biological Process: myo-inositol hexakisphosphate biosynthetic process (GO:0010264);; Molecular Function: pectinesteras…	--	Uncharacterized protein At1g18480 OS=Arabidopsis thaliana GN=At1g18480 PE=2 SV=1	Uncharacterized protein GN=Solyc06g082280.2 OS=Solanum lycopersicum (Tomato) PE=4 SV=1	Pectinesterase [Medicago truncatula]	PREDICTED: Vitis vinifera uncharacterized LOC100262041 (LOC100262041), mRNA
Pc45652	--	Biological Process: respiratory burst involved in defense response (GO:0002679);; Molecular Function: DNA binding (GO:0003677);; Molecular Function: sequence-specific DNA binding transcription factor activity (GO:0003700);; Cellular Component: nucleus (GO:0005634);; Biological Process: regulation of transcription, DNA-dependent (GO:0006355);; Biological Process: response to cold (GO:0009409);; Bi…	--	Pathogenesis-related genes transcriptional activator PTI5 OS=Solanum lycopersicum GN=PTI5 PE=2 SV=1	ERF3 transcription factor OS=Vitis pseudoreticulata PE=2 SV=1	ERF3 transcription factor [Vitis pseudoreticulata]	Ricinus communis Ethylene-responsive transcription factor, putative, mRNA
Pc35586	--	Biological Process: cell morphogenesis (GO:0000902);; Cellular Component: endosome (GO:0005768);; Cellular Component: Golgi apparatus (GO:0005794);; Cellular Component: trans-Golgi network (GO:0005802);; Cellular Component: plasma membrane (GO:0005886);; Biological Process: glycolysis (GO:0006096);; Biological Process: calcium ion transport (GO:0006816);; Biological Process: water transport (GO:0…	K10999|0.0|vvi:100248512|hypothetical protein LOC100248512	Cellulose synthase A catalytic subunit 7 [UDP-forming] OS=Arabidopsis thaliana GN=CESA7 PE=1 SV=1	Cellulose synthase Z811 (Fragment) GN=Z811 OS=Zinnia elegans (Zinnia) PE=2 SV=1	cellulose synthase Z811 [Zinnia elegans]	PREDICTED: Vitis vinifera cellulose synthase A catalytic subunit 7 [UDP-forming]-like, transcript variant 2 (LOC100248512), mRNA
Pc31011	Secondary metabolites biosynthesis, transport and catabolism	Molecular Function: monooxygenase activity (GO:0004497);; Molecular Function: protein binding (GO:0005515);; Cellular Component: extracellular region (GO:0005576);; Cellular Component: endoplasmic reticulum (GO:0005783);; Biological Process: metabolic process (GO:0008152);; Biological Process: isoprenoid biosynthetic process (GO:0008299);; Biological Process: suberin biosynthetic process (GO:0010…	--	Cytochrome P450 704C1 OS=Pinus taeda GN=CYP704C1 PE=2 SV=1	Cytochrome P450 GN=POPTRDRAFT_56982 OS=Populus trichocarpa (Western balsam poplar) PE=3 SV=1	cytochrome P450 [Populus trichocarpa]	Medicago truncatula Cytochrome P450 (MTR_062s1007) mRNA, complete cds
Pc24672	--	Biological Process: transition metal ion transport (GO:0000041);; Molecular Function: nucleotide binding (GO:0000166);; Molecular Function: peptide receptor activity (GO:0001653);; Biological Process: response to molecule of bacterial origin (GO:0002237);; Molecular Function: guanylate cyclase activity (GO:0004383);; Molecular Function: protein kinase activity (GO:0004672);; Molecular Function: p…	--	Probable inactive receptor kinase At1g27190 OS=Arabidopsis thaliana GN=At1g27190 PE=1 SV=1	Putative uncharacterized protein GN=VIT_00s2085g00010 OS=Vitis vinifera (Grape) PE=4 SV=1	unnamed protein product [Vitis vinifera]	--
Pc6294	General function prediction only	Molecular Function: iron ion binding (GO:0005506);; Cellular Component: cytoplasm (GO:0005737);; Biological Process: response to light stimulus (GO:0009416);; Biological Process: gibberellin biosynthetic process (GO:0009686);; Biological Process: post-embryonic development (GO:0009791);; Biological Process: response to organic substance (GO:0010033);; Cellular Component: membrane (GO:0016020);; M…	--	Gibberellin 20 oxidase 3 OS=Arabidopsis thaliana GN=20ox3 PE=2 SV=1	2-oxoglutarate-dependent dioxygenase GN=2OGox11 OS=Populus trichocarpa (Western balsam poplar) PE=1 SV=1	2-oxoglutarate-dependent dioxygenase [Populus trichocarpa]	Ricinus communis Gibberellin 20 oxidase, putative, mRNA
Pc41367	Translation, ribosomal structure and biogenesis	Molecular Function: nucleic acid binding (GO:0003676);; Molecular Function: binding (GO:0005488);; Cellular Component: nucleus (GO:0005634);; Cellular Component: cytoplasm (GO:0005737);; Molecular Function: methyltransferase activity (GO:0008168);; Biological Process: protein transport (GO:0015031);; Biological Process: methylation (GO:0032259);;	--	Methyltransferase-like protein 5 OS=Mus musculus GN=Mettl5 PE=2 SV=2	Putative uncharacterized protein GN=VIT_11s0016g03520 OS=Vitis vinifera (Grape) PE=4 SV=1	PREDICTED: methyltransferase-like protein 5 [Vitis vinifera]	Solanum lycopersicum cDNA, clone: LEFL2049A15, HTC in fruit
Pc29015	--	Biological Process: metabolic process (GO:0008152);; Biological Process: cell differentiation (GO:0030154);; Cellular Component: intracellular part (GO:0044424);; Biological Process: pollen tube development (GO:0048868);; Biological Process: regulation of cellular process (GO:0050794);; Biological Process: response to stimulus (GO:0050896);;	--	Probable nucleoredoxin 1 OS=Arabidopsis thaliana GN=At1g60420 PE=1 SV=1	Protein disulfide isomerase GN=PDI OS=Quercus suber (Cork oak) PE=4 SV=1	protein disulfide isomerase [Quercus suber]	--
Pc5630	--	--	--	--	Uncharacterized protein GN=Solyc01g095530.2 OS=Solanum lycopersicum (Tomato) PE=4 SV=1	predicted protein [Populus trichocarpa]	--
Pc36214	--	Cellular Component: chloroplast (GO:0009507);; Biological Process: photorespiration (GO:0009853);;	--	--	Putative uncharacterized protein GN=VIT_12s0059g02050 OS=Vitis vinifera (Grape) PE=4 SV=1	PREDICTED: uncharacterized protein LOC100249870 isoform 1 [Vitis vinifera]	Vitis vinifera clone SS0AEB31YC18
Pc11746	--	--	--	--	Putative uncharacterized protein GN=RCOM_1281760 OS=Ricinus communis (Castor bean) PE=4 SV=1	conserved hypothetical protein [Ricinus communis]	--
Pc11023	--	Biological Process: regulation of cell growth (GO:0001558);; Molecular Function: protein kinase activity (GO:0004672);; Molecular Function: binding (GO:0005488);; Cellular Component: mitochondrion (GO:0005739);; Cellular Component: Golgi apparatus (GO:0005794);; Biological Process: anion transport (GO:0006820);; Biological Process: organelle organization (GO:0006996);; Cellular Component: plant-t…	--	Polygalacturonase inhibitor 1 OS=Arabidopsis thaliana GN=PGIP1 PE=2 SV=1	Putative uncharacterized protein GN=VIT_13s0064g01370 OS=Vitis vinifera (Grape) PE=4 SV=1	PREDICTED: polygalacturonase inhibitor-like [Vitis vinifera]	--
Pc27246	--	Biological Process: MAPK cascade (GO:0000165);; Molecular Function: DNA binding (GO:0003677);; Molecular Function: sequence-specific DNA binding transcription factor activity (GO:0003700);; Molecular Function: protein binding (GO:0005515);; Cellular Component: nucleus (GO:0005634);; Cellular Component: mitochondrion (GO:0005739);; Biological Process: regulation of translation (GO:0006417);; Biolo…	--	Transcription factor TCP2 OS=Arabidopsis thaliana GN=TCP2 PE=2 SV=1	TCP transcription factor OS=Camellia sinensis (Tea) PE=2 SV=1	TCP transcription factor [Camellia sinensis]	Helianthus annuus isolate 87b TB1-like TCP family transcription factor gene, partial cds
Pc20882	Function unknown	Biological Process: transition metal ion transport (GO:0000041);; Biological Process: microtubule cytoskeleton organization (GO:0000226);; Biological Process: cytokinesis by cell plate formation (GO:0000911);; Molecular Function: peptide receptor activity (GO:0001653);; Biological Process: response to molecule of bacterial origin (GO:0002237);; Biological Process: immune response-regulating signa…	--	Probable LRR receptor-like serine/threonine-protein kinase At4g36180 OS=Arabidopsis thaliana GN=At4g36180 PE=1 SV=1	Putative uncharacterized protein GN=VIT_18s0001g13590 OS=Vitis vinifera (Grape) PE=4 SV=1	PREDICTED: probable LRR receptor-like serine/threonine-protein kinase At4g36180 [Vitis vinifera]	Medicago truncatula Receptor-like protein kinase (MTR_5g021670) mRNA, complete cds
Pc34751	--	Biological Process: MAPK cascade (GO:0000165);; Biological Process: toll-like receptor signaling pathway (GO:0002224);; Biological Process: antigen processing and presentation of peptide antigen via MHC class I (GO:0002474);; Biological Process: respiratory burst involved in defense response (GO:0002679);; Molecular Function: 1-phosphatidylinositol 4-kinase activity (GO:0004430);; Molecular Funct…	--	Probable phosphatidylinositol 4-kinase type 2-beta At1g26270 OS=Arabidopsis thaliana GN=At1g26270 PE=1 SV=1	Uncharacterized protein GN=Solyc01g095990.2 OS=Solanum lycopersicum (Tomato) PE=4 SV=1	protein with unknown function [Ricinus communis]	Populus trichocarpa predicted protein, mRNA
Pc35406	Carbohydrate transport and metabolism	Cellular Component: extracellular region (GO:0005576);; Molecular Function: pectate lyase activity (GO:0030570);; Biological Process: pectin catabolic process (GO:0045490);;	K01728|1e-130|scm:SCHCODRAFT_231907|polysaccharide lyase family 1 protein	Probable pectate lyase A OS=Aspergillus niger (strain CBS 513.88 / FGSC A1513) GN=plyA PE=3 SV=1	Putative uncharacterized protein GN=AURANDRAFT_70968 OS=Aureococcus anophagefferens (Harmful bloom alga) PE=4 SV=1	polysaccharide lyase family 1 protein [Schizophyllum commune H4-8]	Schizophyllum commune H4-8 polysaccharide lyase family 1 protein, mRNA
Pc29790	--		--	BAG family molecular chaperone regulator 1 OS=Arabidopsis thaliana GN=BAG1 PE=1 SV=1	Uncharacterized protein OS=Lotus japonicus (Lotus corniculatus var. japonicus) PE=2 SV=1	unknown [Lotus japonicus]	--
Pc35804	--	--	--	--	Retrotransposon gag protein GN=19.t00014 OS=Asparagus officinalis (Garden asparagus) PE=4 SV=1	Retrotransposon gag protein [Asparagus officinalis]	--
Pc5767	--	Cellular Component: plastid (GO:0009536);;	--	--	Putative uncharacterized protein GN=RCOM_1048230 OS=Ricinus communis (Castor bean) PE=4 SV=1	PREDICTED: uncharacterized protein LOC100257820 [Vitis vinifera]	PREDICTED: Vitis vinifera uncharacterized LOC100257820 (LOC100257820), mRNA
Pc42880	--	Molecular Function: transporter activity (GO:0005215);; Cellular Component: nucleus (GO:0005634);; Cellular Component: cytosol (GO:0005829);; Cellular Component: plasma membrane (GO:0005886);; Biological Process: transport (GO:0006810);; Cellular Component: chloroplast (GO:0009507);; Cellular Component: integral to membrane (GO:0016021);; Biological Process: regulation of metabolic process (GO:00…	--	Patellin-3 OS=Arabidopsis thaliana GN=PATL3 PE=1 SV=2	Uncharacterized protein GN=Solyc11g027880.1 OS=Solanum lycopersicum (Tomato) PE=4 SV=1	predicted protein [Populus trichocarpa]	Ricinus communis Patellin-5, putative, mRNA
Pc46980	--	Biological Process: maltose metabolic process (GO:0000023);; Cellular Component: intracellular (GO:0005622);; Biological Process: starch biosynthetic process (GO:0019252);;	--	--	Putative uncharacterized protein GN=RCOM_0592270 OS=Ricinus communis (Castor bean) PE=4 SV=1	conserved hypothetical protein [Ricinus communis]	--
Pc3822	--	--	--	--	Uncharacterized protein GN=Solyc01g073920.2 OS=Solanum lycopersicum (Tomato) PE=4 SV=1	unnamed protein product [Vitis vinifera]	Solanum lycopersicum cDNA, clone: LEFL1076DA09, HTC in leaf
Pc5579	--	Biological Process: very long-chain fatty acid metabolic process (GO:0000038);; Biological Process: sulfur amino acid metabolic process (GO:0000096);; Molecular Function: 3-oxoacyl-[acyl-carrier-protein] synthase activity (GO:0004315);; Molecular Function: protein binding (GO:0005515);; Cellular Component: cytosol (GO:0005829);; Biological Process: glycine catabolic process (GO:0006546);; Biologi…	K09458|0.0|pop:POPTR_568454|hypothetical protein	3-oxoacyl-[acyl-carrier-protein] synthase I, chloroplastic OS=Arabidopsis thaliana GN=KAS1 PE=1 SV=2	3-oxoacyl-[acyl-carrier-protein] synthase OS=Coriandrum sativum (Coriander) PE=3 SV=1	beta-ketoacyl-ACP synthetase I [Coriandrum sativum]	Coriandrum sativum beta-ketoacyl-ACP synthetase I gene, complete cds; nuclear gene for a plastid product
Pc17514	--	--	--	--	Predicted protein GN=POPTRDRAFT_741930 OS=Populus trichocarpa (Western balsam poplar) PE=4 SV=1	predicted protein [Populus trichocarpa]	PREDICTED: Vitis vinifera serine/threonine-protein phosphatase 6 regulatory subunit 3-like (LOC100260305), mRNA
Pc41223	Signal transduction mechanisms	Molecular Function: protein serine/threonine phosphatase activity (GO:0004722);; Molecular Function: protein binding (GO:0005515);; Cellular Component: nucleus (GO:0005634);; Cellular Component: cytoplasm (GO:0005737);; Biological Process: response to heat (GO:0009408);; Cellular Component: plastid (GO:0009536);; Biological Process: response to external stimulus (GO:0009605);; Biological Process:…	--	Serine/threonine-protein phosphatase 7 OS=Arabidopsis thaliana GN=PP7 PE=1 SV=1	Serine/threonine-protein phosphatase GN=Solyc02g082230.2 OS=Solanum lycopersicum (Tomato) PE=3 SV=1	PREDICTED: serine/threonine-protein phosphatase 7-like [Glycine max]	PREDICTED: Vitis vinifera serine/threonine-protein phosphatase 7-like (LOC100251768), mRNA
Pc44278	--	Biological Process: polysaccharide biosynthetic process (GO:0000271);; Biological Process: defense response to oomycetes (GO:0002229);; Biological Process: respiratory burst involved in defense response (GO:0002679);; Molecular Function: protein serine/threonine kinase activity (GO:0004674);; Molecular Function: transmembrane receptor protein tyrosine kinase activity (GO:0004714);; Molecular Func…	K13416|0.0|rcu:RCOM_1534760|BRASSINOSTEROID INSENSITIVE 1-associated receptor kinase 1 precursor, putative (EC:2.7.10.1 1.3.1.74)	BRASSINOSTEROID INSENSITIVE 1-associated receptor kinase 1 OS=Arabidopsis thaliana GN=BAK1 PE=1 SV=2	Uncharacterized protein GN=SERK3A OS=Solanum lycopersicum (Tomato) PE=2 SV=1	somatic embryogenesis receptor kinase 3A precursor [Solanum lycopersicum]	Nicotiana attenuata BRI1-associated receptor kinase 1 (BAK1) mRNA, complete cds
Pc47445	--	Biological Process: sulfate assimilation (GO:0000103);; Molecular Function: phosphoadenylyl-sulfate reductase (thioredoxin) activity (GO:0004604);; Biological Process: response to stress (GO:0006950);; Cellular Component: chloroplast thylakoid (GO:0009534);; Cellular Component: chloroplast stroma (GO:0009570);; Biological Process: indoleacetic acid biosynthetic process (GO:0009684);; Molecular Fu…	K05907|6e-31|pop:POPTR_588813|adenylyl-sulfate reductase (glutathione)	5&apos;-adenylylsulfate reductase 1, chloroplastic OS=Arabidopsis thaliana GN=APR1 PE=1 SV=2	Uncharacterized protein (Precursor) GN=LOC544267 OS=Solanum lycopersicum (Tomato) PE=2 SV=1	adenylyl-sulfate reductase [Solanum lycopersicum]	Solanum lycopersicum cDNA, clone: LEFL1010BH09, HTC in leaf
Pc42810	Energy production and conversion	Cellular Component: acrosomal vesicle (GO:0001669);; Molecular Function: protein binding (GO:0005515);; Cellular Component: nucleus (GO:0005634);; Cellular Component: mitochondrial proton-transporting ATP synthase complex (GO:0005753);; Cellular Component: vacuolar membrane (GO:0005774);; Cellular Component: cytosol (GO:0005829);; Cellular Component: plasma membrane (GO:0005886);; Biological Proc…	K02150|1e-122|vvi:100246834|hypothetical protein LOC100246834	V-type proton ATPase subunit E OS=Gossypium hirsutum GN=VATE PE=2 SV=1	Uncharacterized protein GN=Solyc08g081910.2 OS=Solanum lycopersicum (Tomato) PE=3 SV=1	vacuolar ATP synthase subunit [Camellia sinensis]	Populus trichocarpa predicted protein, mRNA
Pc45854	--	--	--	--	Putative uncharacterized protein GN=VIT_14s0081g00390 OS=Vitis vinifera (Grape) PE=4 SV=1	unnamed protein product [Vitis vinifera]	--
Pc19351	--	Biological Process: MAPK cascade (GO:0000165);; Biological Process: response to superoxide (GO:0000303);; Molecular Function: DNA binding (GO:0003677);; Molecular Function: sequence-specific DNA binding transcription factor activity (GO:0003700);; Cellular Component: nucleus (GO:0005634);; Biological Process: regulation of transcription, DNA-dependent (GO:0006355);; Biological Process: protein ta…	--	NAC domain-containing protein 100 OS=Arabidopsis thaliana GN=NAC100 PE=2 SV=1	Transcription factor (Fragment) OS=Lycoris longituba PE=2 SV=1	transcription factor [Lycoris longituba]	Cucurbita maxima NAC-domain containing protein (NACP1) mRNA, complete cds
Pc37385	Translation, ribosomal structure and biogenesis	Biological Process: reproduction (GO:0000003);; Biological Process: nematode larval development (GO:0002119);; Molecular Function: threonine-tRNA ligase activity (GO:0004829);; Molecular Function: binding (GO:0005488);; Molecular Function: ATP binding (GO:0005524);; Cellular Component: cell wall (GO:0005618);; Cellular Component: mitochondrion (GO:0005739);; Cellular Component: Golgi apparatus (G…	K01868|0.0|vvi:100265542|hypothetical protein LOC100265542	Threonine--tRNA ligase, mitochondrial OS=Arabidopsis thaliana GN=THRRS PE=2 SV=3	Putative uncharacterized protein GN=VIT_01s0026g00340 OS=Vitis vinifera (Grape) PE=3 SV=1	PREDICTED: threonyl-tRNA synthetase, mitochondrial [Vitis vinifera]	PREDICTED: Vitis vinifera threonyl-tRNA synthetase, mitochondrial-like (LOC100258303), mRNA
Pc27962	--	Biological Process: polysaccharide biosynthetic process (GO:0000271);; Molecular Function: sequence-specific DNA binding transcription factor activity (GO:0003700);; Cellular Component: nucleus (GO:0005634);; Biological Process: regulation of transcription, DNA-dependent (GO:0006355);; Biological Process: regulation of translation (GO:0006417);; Biological Process: pattern specification process (…	--	Auxin-induced protein IAA4 OS=Pisum sativum GN=IAA4/5 PE=1 SV=1	Auxin-responsive protein IAA4, putative GN=RCOM_0909180 OS=Ricinus communis (Castor bean) PE=4 SV=1	Auxin-responsive protein IAA4, putative [Ricinus communis]	PREDICTED: Vitis vinifera auxin-induced protein 22D-like (LOC100259648), mRNA
Pc32500	--	Cellular Component: mitochondrion (GO:0005739);; Cellular Component: membrane (GO:0016020);; Cellular Component: cytoplasmic membrane-bounded vesicle (GO:0016023);;	--	--	Putative uncharacterized protein GN=ARALYDRAFT_488781 OS=Arabidopsis lyrata subsp. lyrata (Lyre-leaved rock-cress) PE=4 SV=1	hypothetical protein ARALYDRAFT_488781 [Arabidopsis lyrata subsp. lyrata]	Populus trichocarpa predicted protein, mRNA
Pc14501	Nucleotide transport and metabolism	Molecular Function: magnesium ion binding (GO:0000287);; Molecular Function: adenylosuccinate synthase activity (GO:0004019);; Molecular Function: GTP binding (GO:0005525);; Cellular Component: cytosol (GO:0005829);; Biological Process: pyrimidine ribonucleotide biosynthetic process (GO:0009220);; Cellular Component: chloroplast stroma (GO:0009570);; Biological Process: 'de novo' AMP biosynthetic…	K01939|1e-105|rcu:RCOM_0089930|adenylosuccinate synthetase, putative (EC:6.3.4.4)	Adenylosuccinate synthetase 2, chloroplastic OS=Ricinus communis GN=PURA2 PE=3 SV=1	Adenylosuccinate synthetase, chloroplastic GN=PURA OS=Glycine max (Soybean) PE=3 SV=1	adenylosuccinate synthetase, putative [Ricinus communis]	Populus trichocarpa predicted protein, mRNA
Pc30659	--	Cellular Component: intracellular membrane-bounded organelle (GO:0043231);;	--	--	Uncharacterized protein GN=Solyc01g010430.2 OS=Solanum lycopersicum (Tomato) PE=4 SV=1	hypothetical protein VITISV_030649 [Vitis vinifera]	Populus trichocarpa predicted protein, mRNA
Pc29123	--	Cellular Component: plastid (GO:0009536);;	--	Putative E3 ubiquitin-protein ligase LIN OS=Medicago truncatula GN=LIN PE=2 SV=1	Putative uncharacterized protein GN=VIT_10s0042g01240 OS=Vitis vinifera (Grape) PE=4 SV=1	hypothetical protein VITISV_004500 [Vitis vinifera]	Vitis vinifera contig VV78X273365.2, whole genome shotgun sequence
Pc6587	--	Biological Process: MAPK cascade (GO:0000165);; Molecular Function: protein serine/threonine kinase activity (GO:0004674);; Molecular Function: transmembrane receptor protein serine/threonine kinase activity (GO:0004675);; Molecular Function: ATP binding (GO:0005524);; Cellular Component: extracellular region (GO:0005576);; Cellular Component: mitochondrion (GO:0005739);; Cellular Component: plas…	--	L-type lectin-domain containing receptor kinase IV.1 OS=Arabidopsis thaliana GN=LECRK41 PE=1 SV=1	Putative uncharacterized protein GN=VIT_08s0007g00810 OS=Vitis vinifera (Grape) PE=3 SV=1	unnamed protein product [Vitis vinifera]	PREDICTED: Vitis vinifera L-type lectin-domain containing receptor kinase IV.2-like (LOC100854743), mRNA
Pc29535	--	Molecular Function: protein serine/threonine kinase activity (GO:0004674);; Molecular Function: protein binding (GO:0005515);; Molecular Function: ATP binding (GO:0005524);; Cellular Component: nucleus (GO:0005634);; Cellular Component: plasma membrane (GO:0005886);; Biological Process: RNA processing (GO:0006396);; Biological Process: protein phosphorylation (GO:0006468);; Biological Process: re…	--	Protein kinase PVPK-1 OS=Phaseolus vulgaris PE=2 SV=1	Putative uncharacterized protein GN=VIT_15s0021g01540 OS=Vitis vinifera (Grape) PE=4 SV=1	unnamed protein product [Vitis vinifera]	PREDICTED: Vitis vinifera protein kinase G11A-like (LOC100244501), mRNA
Pc32614	--	--	--	--	Predicted protein GN=POPTRDRAFT_552643 OS=Populus trichocarpa (Western balsam poplar) PE=4 SV=1	predicted protein [Populus trichocarpa]	--
Pc11653	--	--	--	Protein DYAD OS=Arabidopsis thaliana GN=DYAD PE=1 SV=2	Uncharacterized protein GN=Solyc03g093370.1 OS=Solanum lycopersicum (Tomato) PE=4 SV=1	unnamed protein product [Vitis vinifera]	Daucus carota subsp. sativus clone BAC C003N02 genomic sequence
Pc41350	Amino acid transport and metabolism	Cellular Component: cytoplasm (GO:0005737);; Biological Process: L-phenylalanine catabolic process (GO:0006559);; Biological Process: response to oxidative stress (GO:0006979);; Biological Process: pollen development (GO:0009555);; Biological Process: cinnamic acid biosynthetic process (GO:0009800);; Biological Process: drought recovery (GO:0009819);; Biological Process: response to UV-B (GO:0010…	K10775|0.0|pop:POPTR_822571|PAL5	Phenylalanine ammonia-lyase 3 OS=Petroselinum crispum GN=PAL3 PE=2 SV=1	Phenylalanine ammonia-lyase GN=DcPAL4 OS=Daucus carota (Carrot) PE=3 SV=1	RecName: Full=Phenylalanine ammonia-lyase 3	P.crispum mRNA for phenylalanine ammonia-lyase 3
Pc1808	--	--	--	--	Auxin-responsive protein IAA4 GN=MTR_4g124300 OS=Medicago truncatula (Barrel medic) PE=4 SV=1	Auxin-responsive protein IAA4 [Medicago truncatula]	--
Pc15341	--	Cellular Component: extracellular region (GO:0005576);; Cellular Component: extracellular space (GO:0005615);; Cellular Component: cell wall (GO:0005618);; Cellular Component: vacuole (GO:0005773);; Biological Process: water transport (GO:0006833);; Molecular Function: omega peptidase activity (GO:0008242);; Biological Process: response to wounding (GO:0009611);; Biological Process: response to s…	K01307|1e-165|vvi:100262251|hypothetical protein LOC100262251	Gamma-glutamyl hydrolase OS=Arabidopsis thaliana GN=GGH PE=1 SV=2	Putative uncharacterized protein GN=VIT_19s0014g00980 OS=Vitis vinifera (Grape) PE=4 SV=1	PREDICTED: gamma-glutamyl hydrolase [Vitis vinifera]	Populus trichocarpa predicted protein, mRNA
Pc46706	--	Molecular Function: RNA 7-methylguanosine cap binding (GO:0000340);; Cellular Component: cytoplasmic mRNA processing body (GO:0000932);; Biological Process: nuclear-transcribed mRNA catabolic process (GO:0000956);; Molecular Function: nucleic acid binding (GO:0003676);; Molecular Function: protein binding (GO:0005515);; Cellular Component: cytosol (GO:0005829);; Cellular Component: polysome (GO:0…	K11596|7e-21|lbc:LACBIDRAFT_311445|AGO16205	Protein argonaute-1 OS=Mus musculus GN=Eif2c1 PE=1 SV=2	Argonaute2 (AGO2) putative GN=AlNc14C559G12153 OS=Albugo laibachii Nc14 PE=4 SV=1	hypothetical protein SERLA73DRAFT_177463 [Serpula lacrymans var. lacrymans S7.3]	--
Pc11929	--	Biological Process: response to gibberellin stimulus (GO:0009739);; Biological Process: hormone-mediated signaling pathway (GO:0009755);; Cellular Component: intracellular part (GO:0044424);;	--	Probable UDP-N-acetylglucosamine--peptide N-acetylglucosaminyltransferase SPINDLY OS=Solanum lycopersicum GN=SPY PE=2 SV=1	Putative uncharacterized protein GN=VIT_08s0007g02910 OS=Vitis vinifera (Grape) PE=4 SV=1	PREDICTED: probable UDP-N-acetylglucosamine--peptide N-acetylglucosaminyltransferase SPINDLY [Vitis vinifera]	--
Pc24458	--	Cellular Component: nucleus (GO:0005634);; Cellular Component: cytosol (GO:0005829);; Biological Process: negative regulation of cellular process (GO:0048523);;	--	Protein SCAI OS=Homo sapiens GN=SCAI PE=1 SV=2	Uncharacterized protein GN=Solyc01g081030.2 OS=Solanum lycopersicum (Tomato) PE=4 SV=1	PREDICTED: protein SCAI homolog [Vitis vinifera]	Solanum lycopersicum cDNA, clone: LEFL2047D13, HTC in fruit
Pc27473	General function prediction only	Biological Process: reproduction (GO:0000003);; Cellular Component: histone acetyltransferase complex (GO:0000123);; Molecular Function: nucleotide binding (GO:0000166);; Biological Process: mRNA splicing, via spliceosome (GO:0000398);; Molecular Function: protein binding (GO:0005515);; Cellular Component: cytoplasm (GO:0005737);; Cellular Component: heterotrimeric G-protein complex (GO:0005834);…	K13124|0.0|vvi:100254937|hypothetical protein LOC100254937	WD repeat domain-containing protein 83 OS=Homo sapiens GN=WDR83 PE=1 SV=1	Putative uncharacterized protein GN=VIT_09s0002g01580 OS=Vitis vinifera (Grape) PE=4 SV=1	PREDICTED: WD repeat domain-containing protein 83 [Vitis vinifera]	PREDICTED: Vitis vinifera WD repeat domain-containing protein 83-like (LOC100254937), mRNA
Pc33950	--	--	--	F-box/FBD/LRR-repeat protein At1g13570 OS=Arabidopsis thaliana GN=At1g13570 PE=2 SV=1	F-box/FBD/LRR-repeat protein GN=MTR_1g013840 OS=Medicago truncatula (Barrel medic) PE=4 SV=1	F-box/FBD/LRR-repeat protein [Medicago truncatula]	--
Pc43075	--	Molecular Function: nucleotide binding (GO:0000166);; Molecular Function: peptidase inhibitor activity (GO:0030414);;	--	Miraculin OS=Richadella dulcifica PE=1 SV=3	Kunitz-type trypsin inhibitor B2 OS=Populus nigra (Lombardy poplar) PE=2 SV=1	Kunitz-type trypsin inhibitor B2 [Populus nigra]	Populus trichocarpa nbs-lrr resistance protein, mRNA
Pc23442	--	--	--	--	Putative uncharacterized protein GN=VITISV_033929 OS=Vitis vinifera (Grape) PE=4 SV=1	hypothetical protein VITISV_033929 [Vitis vinifera]	--
Pc8122	Signal transduction mechanisms	Biological Process: regulation of leukocyte activation (GO:0002694);; Biological Process: immune response-activating signal transduction (GO:0002757);; Molecular Function: 3-phosphoinositide-dependent protein kinase activity (GO:0004676);; Molecular Function: pyruvate dehydrogenase (acetyl-transferring) kinase activity (GO:0004740);; Molecular Function: ATP binding (GO:0005524);; Cellular Compone…	K00898|5e-26|lbc:LACBIDRAFT_190061|mitochondrial pyruvate dehydrogenase	[Pyruvate dehydrogenase (acetyl-transferring)] kinase, mitochondrial OS=Arabidopsis thaliana GN=PDK PE=1 SV=1	Predicted protein GN=MICPUN_108584 OS=Micromonas sp. (strain RCC299 / NOUM17) PE=4 SV=1	hypothetical protein A1Q2_07885 [Trichosporon asahii var. asahii CBS 8904]	--
Pc17583	--	--	--	--	Uncharacterized protein OS=Glycine max (Soybean) PE=4 SV=1	PREDICTED: uncharacterized protein LOC100784269 [Glycine max]	Ricinus communis conserved hypothetical protein, mRNA
Pc31539	--	Molecular Function: nucleotide binding (GO:0000166);; Molecular Function: protein serine/threonine kinase activity (GO:0004674);; Molecular Function: calmodulin binding (GO:0005516);; Molecular Function: ATP binding (GO:0005524);; Cellular Component: plasma membrane (GO:0005886);; Biological Process: protein phosphorylation (GO:0006468);; Biological Process: ion transport (GO:0006811);; Cellular …	--	Probable receptor-like protein kinase At1g11050 OS=Arabidopsis thaliana GN=At1g11050 PE=2 SV=1	Putative uncharacterized protein GN=VIT_18s0001g01960 OS=Vitis vinifera (Grape) PE=3 SV=1	PREDICTED: probable receptor-like protein kinase At1g11050 [Vitis vinifera]	PREDICTED: Glycine max probable receptor-like protein kinase At1g11050-like (LOC100820563), mRNA
Pc24980	--	Molecular Function: DNA binding (GO:0003677);; Cellular Component: cytosol (GO:0005829);; Biological Process: post-embryonic development (GO:0009791);;	--	Putative AC transposase OS=Zea mays PE=2 SV=2	Putative uncharacterized protein GN=VIT_09s0002g07340 OS=Vitis vinifera (Grape) PE=4 SV=1	predicted protein [Populus trichocarpa]	Daucus carota subsp. sativus clone BAC C079I10 genomic sequence
Pc39640	General function prediction only	Cellular Component: mitochondrion (GO:0005739);; Cellular Component: chloroplast (GO:0009507);; Cellular Component: membrane (GO:0016020);; Biological Process: mRNA modification (GO:0016556);; Molecular Function: haloalkane dehalogenase activity (GO:0018786);; Cellular Component: cell periphery (GO:0071944);;	--	Haloalkane dehalogenase 2 OS=Mycobacterium tuberculosis GN=dhmA2 PE=3 SV=1	Uncharacterized protein OS=Glycine max (Soybean) PE=4 SV=2	PREDICTED: haloalkane dehalogenase-like [Glycine max]	PREDICTED: Vitis vinifera haloalkane dehalogenase-like (LOC100244633), mRNA
Pc19741	Amino acid transport and metabolism	Molecular Function: DNA binding (GO:0003677);; Molecular Function: L-aspartate:2-oxoglutarate aminotransferase activity (GO:0004069);; Molecular Function: copper ion binding (GO:0005507);; Molecular Function: phospholipid binding (GO:0005543);; Cellular Component: nucleus (GO:0005634);; Cellular Component: mitochondrial inner membrane (GO:0005743);; Cellular Component: mitochondrial matrix (GO:00…	K14455|5e-51|scm:SCHCODRAFT_42521|hypothetical protein	Aspartate aminotransferase, mitochondrial OS=Xenopus tropicalis GN=got2 PE=2 SV=1	Uncharacterized protein OS=Coccomyxa subellipsoidea C-169 PE=4 SV=1	PLP-dependent transferase [Dichomitus squalens LYAD-421 SS1]	Nectria haematococca mpVI 77-13-4 predicted protein, mRNA
Pc29378	--	Molecular Function: DNA binding (GO:0003677);; Molecular Function: sequence-specific DNA binding transcription factor activity (GO:0003700);; Cellular Component: nucleus (GO:0005634);; Biological Process: regulation of transcription, DNA-dependent (GO:0006355);; Biological Process: fatty acid catabolic process (GO:0009062);; Biological Process: jasmonic acid metabolic process (GO:0009694);; Biolo…	--	Transcription factor bHLH137 OS=Arabidopsis thaliana GN=BHLH137 PE=2 SV=1	Putative uncharacterized protein GN=VIT_17s0000g00430 OS=Vitis vinifera (Grape) PE=4 SV=1	PREDICTED: transcription factor bHLH137 [Vitis vinifera]	PREDICTED: Vitis vinifera transcription factor bHLH137-like (LOC100268131), mRNA
Pc35266	--	Biological Process: organelle organization (GO:0006996);; Biological Process: pattern specification process (GO:0007389);; Biological Process: meristem maintenance (GO:0010073);; Biological Process: primary metabolic process (GO:0044238);; Biological Process: cellular macromolecule metabolic process (GO:0044260);; Biological Process: anatomical structure formation involved in morphogenesis (GO:00…	--	--	Putative uncharacterized protein GN=VIT_07s0005g01810 OS=Vitis vinifera (Grape) PE=4 SV=1	unnamed protein product [Vitis vinifera]	--
Pc26081	--	Cellular Component: Prp19 complex (GO:0000974);; Cellular Component: nucleus (GO:0005634);; Cellular Component: spliceosomal complex (GO:0005681);; Cellular Component: nucleolus (GO:0005730);; Biological Process: transcription, DNA-dependent (GO:0006351);; Biological Process: mRNA processing (GO:0006397);; Biological Process: RNA splicing (GO:0008380);; Biological Process: somatic diversification…	K12864|0.0|vvi:100241064|hypothetical protein LOC100241064	Beta-catenin-like protein 1 OS=Mus musculus GN=Ctnnbl1 PE=1 SV=1	Putative uncharacterized protein GN=VIT_13s0175g00180 OS=Vitis vinifera (Grape) PE=4 SV=1	PREDICTED: beta-catenin-like protein 1-like [Vitis vinifera]	Medicago truncatula Beta-catenin-like protein (MTR_3g064180) mRNA, complete cds
Pc25217	--	Molecular Function: nucleotide binding (GO:0000166);; Molecular Function: protein serine/threonine kinase activity (GO:0004674);; Molecular Function: protein binding (GO:0005515);; Cellular Component: cytoskeleton (GO:0005856);; Cellular Component: plasma membrane (GO:0005886);; Biological Process: cellular protein modification process (GO:0006464);; Biological Process: protein phosphorylation (G…	K00924|6e-18|ath:AT3G50530|CRK	CDPK-related protein kinase OS=Daucus carota GN=CRK PE=2 SV=1	Putative uncharacterized protein GN=ARALYDRAFT_485401 OS=Arabidopsis lyrata subsp. lyrata (Lyre-leaved rock-cress) PE=4 SV=1	RecName: Full=CDPK-related protein kinase; AltName: Full=PK421	D.carota mRNA for CDPK-related protein kinase
Pc4496	--	Cellular Component: nucleus (GO:0005634);; Biological Process: regulation of translation (GO:0006417);; Biological Process: response to abiotic stimulus (GO:0009628);; Biological Process: response to auxin stimulus (GO:0009733);; Biological Process: gene expression (GO:0010467);; Biological Process: response to organic cyclic compound (GO:0014070);; Biological Process: response to lipid (GO:00339…	--	Auxin-induced protein 22E OS=Vigna radiata var. radiata GN=AUX22E PE=2 SV=1	Uncharacterized protein OS=Glycine max (Soybean) PE=4 SV=1	Nt-iaa4.5 deduced protein [Nicotiana tabacum]	PREDICTED: Vitis vinifera auxin-induced protein 22D-like (LOC100264878), mRNA
Pc39588	--	Biological Process: sulfur amino acid metabolic process (GO:0000096);; Molecular Function: nucleotide binding (GO:0000166);; Molecular Function: nucleic acid binding (GO:0003676);; Molecular Function: NADPH:quinone reductase activity (GO:0003960);; Biological Process: glycine catabolic process (GO:0006546);; Biological Process: unsaturated fatty acid biosynthetic process (GO:0006636);; Biological…	--	Quinone oxidoreductase-like protein At1g23740, chloroplastic OS=Arabidopsis thaliana GN=At1g23740 PE=1 SV=2	Putative uncharacterized protein GN=VIT_01s0127g00740 OS=Vitis vinifera (Grape) PE=4 SV=1	PREDICTED: quinone oxidoreductase-like protein At1g23740, chloroplastic-like [Vitis vinifera]	PREDICTED: Vitis vinifera quinone oxidoreductase-like protein At1g23740, chloroplastic-like (LOC100852555), mRNA
Pc31501	--	--	--	--	Putative retroelement pol polyprotein GN=At2g13330 OS=Arabidopsis thaliana (Mouse-ear cress) PE=2 SV=1	putative retroelement pol polyprotein [Arabidopsis thaliana]	--
Pc24394	--	Molecular Function: sugar:hydrogen symporter activity (GO:0005351);; Cellular Component: plasma membrane (GO:0005886);; Biological Process: hexose transport (GO:0008645);; Molecular Function: pentose transmembrane transporter activity (GO:0015146);; Molecular Function: hexose transmembrane transporter activity (GO:0015149);; Molecular Function: polyol transmembrane transporter activity (GO:001516…	--	Putative polyol transporter 1 OS=Arabidopsis thaliana GN=PLT1 PE=2 SV=1	Mannitol transporter GN=MaT2 OS=Apium graveolens Dulce Group PE=2 SV=2	mannitol transporter [Apium graveolens Dulce Group]	Apium graveolens var. dulce mannitol transporter (MaT2) mRNA, complete cds
Pc11976	--	--	K13172|1e-06|pop:POPTR_561699|hypothetical protein	--	Predicted protein GN=POPTRDRAFT_561699 OS=Populus trichocarpa (Western balsam poplar) PE=4 SV=1	predicted protein [Populus trichocarpa]	--
Pc23799	--	Molecular Function: RNA-directed DNA polymerase activity (GO:0003964);; Molecular Function: binding (GO:0005488);; Biological Process: DNA metabolic process (GO:0006259);; Biological Process: chromosome organization (GO:0051276);;	K11126|1e-33|rcu:RCOM_0816800|telomerase reverse transcriptase, putative (EC:2.7.7.49)	Telomerase reverse transcriptase OS=Arabidopsis thaliana GN=TERT PE=1 SV=1	Telomerase reverse transcriptase (Fragment) GN=TERT OS=Nicotiana tomentosiformis (Tobacco) PE=2 SV=1	telomerase reverse transcriptase, partial [Nicotiana tomentosiformis]	--
Pc32146	--	Cellular Component: mitochondrion (GO:0005739);; Biological Process: post-embryonic development (GO:0009791);; Cellular Component: intracellular membrane-bounded organelle (GO:0043231);; Cellular Component: cytoplasmic part (GO:0044444);; Biological Process: reproductive structure development (GO:0048608);;	--	Pentatricopeptide repeat-containing protein At5g28460 OS=Arabidopsis thaliana GN=At5g28460 PE=2 SV=1	Putative uncharacterized protein GN=VIT_15s0046g02180 OS=Vitis vinifera (Grape) PE=4 SV=1	PREDICTED: pentatricopeptide repeat-containing protein At3g61520, mitochondrial [Vitis vinifera]	--
Pc36664	--	--	--	--	Putative retroelement pol polyprotein GN=F23H6.1 OS=Arabidopsis thaliana (Mouse-ear cress) PE=4 SV=1	putative retroelement pol polyprotein [Arabidopsis thaliana]	--
Pc39484	Secondary metabolites biosynthesis, transport and catabolism	Molecular Function: binding (GO:0005488);; Molecular Function: iron ion binding (GO:0005506);; Cellular Component: cell wall (GO:0005618);; Cellular Component: mitochondrion (GO:0005739);; Cellular Component: endoplasmic reticulum (GO:0005783);; Cellular Component: plasma membrane (GO:0005886);; Molecular Function: electron carrier activity (GO:0009055);; Biological Process: response to UV (GO:00…	--	Flavonoid 3&apos;-monooxygenase OS=Arabidopsis thaliana GN=CYP75B1 PE=1 SV=1	Uncharacterized protein GN=Solyc08g079300.2 OS=Solanum lycopersicum (Tomato) PE=3 SV=1	PREDICTED: cytochrome P450 93A1-like [Vitis vinifera]	Solanum lycopersicum cDNA, clone: LEFL1077AF04, HTC in leaf
Pc40867	--	--	--	Mediator of RNA polymerase II transcription subunit 15a OS=Arabidopsis thaliana GN=MED15A PE=1 SV=1	Putative uncharacterized protein GN=VIT_13s0047g01240 OS=Vitis vinifera (Grape) PE=4 SV=1	unnamed protein product [Vitis vinifera]	--
Pc18938	--	--	--	--	Predicted protein GN=POPTRDRAFT_757268 OS=Populus trichocarpa (Western balsam poplar) PE=4 SV=1	predicted protein [Populus trichocarpa]	Populus trichocarpa predicted protein, mRNA
Pc44778	--	Cellular Component: vacuole (GO:0005773);; Cellular Component: Golgi apparatus (GO:0005794);; Cellular Component: integral to membrane (GO:0016021);;	--	Transmembrane protein 87B OS=Mus musculus GN=Tmem87b PE=2 SV=1	Uncharacterized protein GN=Solyc06g048590.2 OS=Solanum lycopersicum (Tomato) PE=4 SV=1	PREDICTED: transmembrane protein 87B [Vitis vinifera]	PREDICTED: Vitis vinifera transmembrane protein 87A-like (LOC100241495), mRNA
Pc40237	--	Cellular Component: Golgi membrane (GO:0000139);; Molecular Function: protein binding (GO:0005515);; Cellular Component: nucleus (GO:0005634);; Cellular Component: plasma membrane (GO:0005886);; Cellular Component: coated pit (GO:0005905);; Biological Process: intracellular protein transport (GO:0006886);; Biological Process: vesicle coating (GO:0006901);; Biological Process: transmembrane recept…	K11824|0.0|rcu:RCOM_1186100|AP-2 complex subunit alpha, putative	AP-2 complex subunit alpha-1 OS=Arabidopsis thaliana GN=ALPHA-ADR PE=1 SV=1	AP-2 complex subunit alpha, putative GN=RCOM_1186100 OS=Ricinus communis (Castor bean) PE=4 SV=1	AP-2 complex subunit alpha, putative [Ricinus communis]	Ricinus communis AP-2 complex subunit alpha, putative, mRNA
Pc33527	--	Molecular Function: DNA binding (GO:0003677);; Molecular Function: sequence-specific DNA binding transcription factor activity (GO:0003700);; Molecular Function: protein binding (GO:0005515);; Cellular Component: nucleus (GO:0005634);; Biological Process: transcription from RNA polymerase II promoter (GO:0006366);; Biological Process: response to water deprivation (GO:0009414);; Biological Proces…	--	Nuclear transcription factor Y subunit A-1 OS=Arabidopsis thaliana GN=NFYA1 PE=2 SV=1	CCAAT-box binding factor HAP2 homolog GN=C-HAP2B OS=Daucus carota (Carrot) PE=2 SV=1	CCAAT-box binding factor HAP2 homolog [Daucus carota]	Daucus carota C-HAP2B mRNA for CCAAT-box binding factor HAP2 homolog, complete cds
Pc18111	--	Molecular Function: binding (GO:0005488);; Biological Process: regulation of transcription, DNA-dependent (GO:0006355);; Biological Process: chromatin modification (GO:0016568);; Cellular Component: intracellular non-membrane-bounded organelle (GO:0043232);; Cellular Component: nuclear part (GO:0044428);; Cellular Component: cell part (GO:0044464);; Biological Process: cellular response to stimul…	--	Vacuolar protein sorting-associated protein 27 OS=Ustilago maydis (strain 521 / FGSC 9021) GN=VPS27 PE=3 SV=1	Predicted protein GN=POPTRDRAFT_778006 OS=Populus trichocarpa (Western balsam poplar) PE=4 SV=1	predicted protein [Populus trichocarpa]	Populus trichocarpa predicted protein, mRNA
Pc19481	--	Cellular Component: chloroplast (GO:0009507);; Biological Process: gibberellin biosynthetic process (GO:0009686);; Biological Process: gibberellic acid mediated signaling pathway (GO:0009740);; Cellular Component: membrane (GO:0016020);; Cellular Component: cytoplasmic membrane-bounded vesicle (GO:0016023);;	--	--	Putative uncharacterized protein GN=VIT_13s0019g00790 OS=Vitis vinifera (Grape) PE=4 SV=1	PREDICTED: uncharacterized membrane protein YLR241W-like [Vitis vinifera]	Medicago truncatula Membrane protein, putative (MTR_3g019070) mRNA, complete cds
Pc7775	--	Biological Process: gastrulation with mouth forming second (GO:0001702);; Biological Process: inter-male aggressive behavior (GO:0002121);; Molecular Function: UDP-glucose 6-dehydrogenase activity (GO:0003979);; Cellular Component: cell wall (GO:0005618);; Cellular Component: nucleus (GO:0005634);; Cellular Component: cytosol (GO:0005829);; Biological Process: glucose catabolic process (GO:000600…	--	UDP-glucose 6-dehydrogenase OS=Glycine max PE=2 SV=1	UDP-glucose 6-dehydrogenase (Fragment) OS=Silene latifolia (White campion) PE=2 SV=1	UDP-glucose 6-dehydrogenase, partial [Silene latifolia]	PREDICTED: Vitis vinifera UDP-glucose 6-dehydrogenase-like (LOC100250128), mRNA
Pc43458	Carbohydrate transport and metabolism	Molecular Function: fructose-bisphosphate aldolase activity (GO:0004332);; Cellular Component: mitochondrion (GO:0005739);; Biological Process: gluconeogenesis (GO:0006094);; Biological Process: glycolysis (GO:0006096);; Biological Process: pentose-phosphate shunt (GO:0006098);; Biological Process: response to oxidative stress (GO:0006979);; Cellular Component: chloroplast thylakoid (GO:0009534);…	K01623|0.0|vvi:100255859|hypothetical protein LOC100255859	Fructose-bisphosphate aldolase, chloroplastic OS=Oryza sativa subsp. japonica GN=Os11g0171300 PE=1 SV=2	Fructose-bisphosphate aldolase GN=VIT_04s0023g03010 OS=Vitis vinifera (Grape) PE=3 SV=1	PREDICTED: probable fructose-bisphosphate aldolase 2, chloroplastic-like [Vitis vinifera]	Populus trichocarpa predicted protein, mRNA
Pc14463	--	Molecular Function: transporter activity (GO:0005215);; Cellular Component: plasma membrane (GO:0005886);; Cellular Component: chloroplast (GO:0009507);; Biological Process: response to nitrate (GO:0010167);; Molecular Function: nitrate transmembrane transporter activity (GO:0015112);; Biological Process: nitrate transport (GO:0015706);; Cellular Component: integral to membrane (GO:0016021);; Bio…	--	High affinity nitrate transporter 2.4 OS=Arabidopsis thaliana GN=NRT2.4 PE=2 SV=1	Putative high-affinity nitrate transporter GN=NRT2;3 OS=Solanum lycopersicum (Tomato) PE=2 SV=1	NRT2;3 protein [Solanum lycopersicum]	--
Pc10225	--	Molecular Function: phospholipase D activity (GO:0004630);; Molecular Function: calcium ion binding (GO:0005509);; Molecular Function: protein binding (GO:0005515);; Molecular Function: phosphatidylinositol-4,5-bisphosphate binding (GO:0005546);; Cellular Component: vacuole (GO:0005773);; Cellular Component: plasma membrane (GO:0005886);; Biological Process: response to oxidative stress (GO:00069…	--	Phospholipase D delta OS=Arabidopsis thaliana GN=PLDDELTA PE=1 SV=2	Phospholipase D GN=POPTRDRAFT_550827 OS=Populus trichocarpa (Western balsam poplar) PE=3 SV=1	predicted protein [Populus trichocarpa]	PREDICTED: Vitis vinifera phospholipase D delta-like (LOC100241982), mRNA
Pc17560	--	Molecular Function: protein serine/threonine kinase activity (GO:0004674);; Molecular Function: ATP binding (GO:0005524);; Cellular Component: plasma membrane (GO:0005886);; Biological Process: protein phosphorylation (GO:0006468);; Molecular Function: zinc ion binding (GO:0008270);; Molecular Function: metal ion binding (GO:0046872);;	--	--	Putative uncharacterized protein GN=VIT_06s0004g02630 OS=Vitis vinifera (Grape) PE=4 SV=1	unnamed protein product [Vitis vinifera]	PREDICTED: Vitis vinifera zinc finger RING-type protein-like, transcript variant 1 (LOC100233041), mRNA
Pc16763	--	Molecular Function: C-5 sterol desaturase activity (GO:0000248);; Molecular Function: iron ion binding (GO:0005506);; Cellular Component: endoplasmic reticulum membrane (GO:0005789);; Biological Process: acetyl-CoA metabolic process (GO:0006084);; Biological Process: fatty acid biosynthetic process (GO:0006633);; Cellular Component: integral to membrane (GO:0016021);; Biological Process: sterol b…	K00227|1e-169|pop:POPTR_831136|hypothetical protein	Delta(7)-sterol-C5(6)-desaturase OS=Nicotiana tabacum PE=2 SV=1	Uncharacterized protein GN=Solyc02g063240.2 OS=Solanum lycopersicum (Tomato) PE=4 SV=1	RecName: Full=Delta(7)-sterol-C5(6)-desaturase; AltName: Full=Delta(7)-sterol-C5-desaturase; AltName: Full=Delta-7-C-5 sterol desaturase	Solanum lycopersicum cDNA, clone: LEFL3147B04, HTC in root
Pc8505	--	Molecular Function: RNA binding (GO:0003723);; Molecular Function: ATP binding (GO:0005524);; Cellular Component: nucleus (GO:0005634);; Cellular Component: nucleolus (GO:0005730);; Cellular Component: mitochondrion (GO:0005739);; Biological Process: mRNA processing (GO:0006397);; Molecular Function: ATP-dependent helicase activity (GO:0008026);; Biological Process: RNA splicing (GO:0008380);; Ce…	K12811|1e-56|vvi:100262258|hypothetical protein LOC100262258	DEAD-box ATP-dependent RNA helicase 45 OS=Oryza sativa subsp. japonica GN=Os08g0154200 PE=3 SV=2	Uncharacterized protein OS=Glycine max (Soybean) PE=3 SV=1	PREDICTED: DEAD-box ATP-dependent RNA helicase 42-like [Glycine max]	PREDICTED: Glycine max DEAD-box ATP-dependent RNA helicase 42-like (LOC100784306), mRNA
Pc47227	--	--	--	Protein NIM1-INTERACTING 3 OS=Arabidopsis thaliana GN=NIMIN-3 PE=1 SV=1	Putative uncharacterized protein GN=POPTRDRAFT_581629 OS=Populus trichocarpa (Western balsam poplar) PE=4 SV=1	hypothetical protein POPTRDRAFT_581629 [Populus trichocarpa]	--
Pc35668	Posttranslational modification, protein turnover, chaperones	Molecular Function: catalytic activity (GO:0003824);;	--	Serine protease HTRA4 OS=Mus musculus GN=Htra4 PE=2 SV=1	Uncharacterized protein GN=BRADI4G03140 OS=Brachypodium distachyon (Purple false brome) PE=4 SV=1	PREDICTED: putative protease Do-like 14-like [Brachypodium distachyon]	--
Pc33486	Energy production and conversion	Cellular Component: vacuolar proton-transporting V-type ATPase, V0 domain (GO:0000220);; Cellular Component: plasma membrane (GO:0005886);; Biological Process: glucose catabolic process (GO:0006007);; Biological Process: calcium ion transport (GO:0006816);; Biological Process: Golgi organization (GO:0007030);; Cellular Component: chloroplast (GO:0009507);; Biological Process: response to salt str…	K02155|1e-105|ath:AT1G75630|AVA-P4	V-type proton ATPase 16 kDa proteolipid subunit c4 OS=Arabidopsis thaliana GN=VHA-C4 PE=2 SV=1	Vacuolar H+-ATPase c subunit OS=Citrus unshiu (Satsuma mandarin) PE=2 SV=1	vacuolar H+-ATPase c subunit [Citrus unshiu]	Medicago truncatula clone JCVI-FLMt-8N6 unknown mRNA
Pc30351	--	--	--	Putative F-box/LRR-repeat/kelch-repeat protein At1g11620 OS=Arabidopsis thaliana GN=At1g11620 PE=4 SV=1	Predicted protein GN=POPTRDRAFT_568920 OS=Populus trichocarpa (Western balsam poplar) PE=4 SV=1	predicted protein [Populus trichocarpa]	--
Pc4555	--	Cellular Component: mitochondrion (GO:0005739);; Cellular Component: chloroplast (GO:0009507);; Biological Process: sugar mediated signaling pathway (GO:0010182);; Biological Process: chloroplast RNA processing (GO:0031425);; Biological Process: mitochondrial mRNA modification (GO:0080156);;	--	Pentatricopeptide repeat-containing protein At2g21090 OS=Arabidopsis thaliana GN=PCMP-E48 PE=2 SV=1	Putative uncharacterized protein GN=VIT_03s0038g02080 OS=Vitis vinifera (Grape) PE=4 SV=1	PREDICTED: pentatricopeptide repeat-containing protein At2g21090 [Vitis vinifera]	PREDICTED: Vitis vinifera pentatricopeptide repeat-containing protein At2g21090-like (LOC100252156), mRNA
Pc40053	Function unknown	Cellular Component: cytoplasm (GO:0005737);; Biological Process: phosphatidylinositol biosynthetic process (GO:0006661);; Biological Process: autophagy (GO:0006914);; Biological Process: signal transduction (GO:0007165);; Molecular Function: zinc ion binding (GO:0008270);; Molecular Function: phosphatase binding (GO:0019902);; Cellular Component: ruffle membrane (GO:0032587);; Molecular Function:…	--	SH3 domain-containing protein PJ696.02 OS=Schizosaccharomyces pombe (strain 972 / ATCC 24843) GN=SPAPJ696.02 PE=1 SV=1	Putative uncharacterized protein GN=VIT_11s0016g00400 OS=Vitis vinifera (Grape) PE=4 SV=1	PREDICTED: uncharacterized protein LOC100242383 [Vitis vinifera]	PREDICTED: Vitis vinifera uncharacterized LOC100242383 (LOC100242383), mRNA
Pc32932	--	Molecular Function: transcription factor binding transcription factor activity (GO:0000989);; Molecular Function: histone acetyltransferase activity (GO:0004402);; Molecular Function: protein binding (GO:0005515);; Biological Process: regulation of transcription, DNA-dependent (GO:0006355);; Biological Process: protein acetylation (GO:0006473);; Biological Process: organelle organization (GO:0006…	K04498|1e-136|vvi:100251243|hypothetical protein LOC100251243	Histone acetyltransferase HAC1 OS=Arabidopsis thaliana GN=HAC1 PE=1 SV=2	Transcription cofactor, putative GN=RCOM_1573230 OS=Ricinus communis (Castor bean) PE=4 SV=1	Similar to CREB-binding protein homolog gb|U88570 from D. melanogaster and contains similarity to callus-associated protein gb|U01961 from Nicotiana tabacum. EST gb|W43427 comes from this gene [Arabidopsis thaliana]	Ricinus communis transcription cofactor, putative, mRNA
Pc17119	General function prediction only	Molecular Function: nucleotide binding (GO:0000166);; Biological Process: mRNA splicing, via spliceosome (GO:0000398);; Molecular Function: RNA binding (GO:0003723);; Molecular Function: protein binding (GO:0005515);; Cellular Component: nucleoplasm (GO:0005654);; Cellular Component: nucleolus (GO:0005730);; Cellular Component: cytoplasm (GO:0005737);; Cellular Component: cytosol (GO:0005829);; C…	K14411|2e-29|vvi:100257917|hypothetical protein LOC100257917	Heterogeneous nuclear ribonucleoproteins A1 homolog OS=Xenopus laevis GN=hnrnpa1 PE=2 SV=1	Uncharacterized protein GN=Solyc03g005680.2 OS=Solanum lycopersicum (Tomato) PE=4 SV=1	unnamed protein product [Vitis vinifera]	PREDICTED: Vitis vinifera uncharacterized LOC100257917 (LOC100257917), mRNA
Pc40852	--	Molecular Function: DNA binding (GO:0003677);; Cellular Component: cytoplasm (GO:0005737);; Biological Process: transport (GO:0006810);;	--	--	Putative uncharacterized protein GN=RCOM_0468850 OS=Ricinus communis (Castor bean) PE=4 SV=1	conserved hypothetical protein [Ricinus communis]	PREDICTED: Vitis vinifera lisH domain and HEAT repeat-containing protein KIAA1468 homolog (LOC100249784), mRNA
Pc36601	--	Molecular Function: nucleic acid binding (GO:0003676);; Molecular Function: zinc ion binding (GO:0008270);;	--	--	Putative uncharacterized protein GN=VIT_01s0011g02310 OS=Vitis vinifera (Grape) PE=4 SV=1	predicted protein [Populus trichocarpa]	Ricinus communis conserved hypothetical protein, mRNA
Pc28612	Posttranslational modification, protein turnover, chaperones	Molecular Function: protein binding (GO:0005515);; Cellular Component: nucleus (GO:0005634);; Cellular Component: nuclear pore (GO:0005643);; Biological Process: activation of cysteine-type endopeptidase activity involved in apoptotic process (GO:0006919);; Cellular Component: plasmodesma (GO:0009506);; Biological Process: tissue development (GO:0009888);; Biological Process: positive regulation …	K08592|1e-153|vvi:100247642|hypothetical protein LOC100247642	Ubiquitin-like-specific protease ESD4 OS=Arabidopsis thaliana GN=ESD4 PE=1 SV=1	Uncharacterized protein GN=Solyc01g066830.2 OS=Solanum lycopersicum (Tomato) PE=4 SV=1	unnamed protein product [Vitis vinifera]	Solanum lycopersicum cDNA, clone: LEFL1085CG08, HTC in leaf
Pc10445	--	--	--	--	Uncharacterized protein GN=Solyc02g083010.1 OS=Solanum lycopersicum (Tomato) PE=4 SV=1	PREDICTED: uncharacterized protein LOC100852909 [Vitis vinifera]	--
Pc41132	--	Cellular Component: integral to membrane (GO:0016021);; Biological Process: transmembrane transport (GO:0055085);;	--	Uncharacterized MFS-type transporter C530.15c OS=Schizosaccharomyces pombe (strain 972 / ATCC 24843) GN=SPBC530.15c PE=1 SV=2	Uncharacterized protein OS=Zea mays (Maize) PE=2 SV=1	hypothetical protein SERLA73DRAFT_55283 [Serpula lacrymans var. lacrymans S7.3]	--
Pc37588	--	Cellular Component: cytoplasm (GO:0005737);; Cellular Component: intracellular non-membrane-bounded organelle (GO:0043232);; Biological Process: organ development (GO:0048513);; Biological Process: anatomical structure formation involved in morphogenesis (GO:0048646);; Molecular Function: organic cyclic compound binding (GO:0097159);;	--	Cylicin-2 OS=Bos taurus GN=CYLC2 PE=1 SV=1	Putative uncharacterized protein GN=VIT_05s0029g00470 OS=Vitis vinifera (Grape) PE=4 SV=1	PREDICTED: uncharacterized protein LOC100250375 [Vitis vinifera]	Medicago truncatula hypothetical protein (MTR_8g083380) mRNA, complete cds
Pc29332	--	Cellular Component: plastid (GO:0009536);;	--	Uncharacterized histidine-rich protein DDB_G0274557 OS=Dictyostelium discoideum GN=DDB_G0274557 PE=4 SV=1	Uncharacterized protein GN=Solyc01g102860.2 OS=Solanum lycopersicum (Tomato) PE=4 SV=1	predicted protein [Populus trichocarpa]	Arabidopsis thaliana chromosome 1, complete sequence
Pc10674	--	--	--	--	Putative uncharacterized protein GN=RCOM_1712450 OS=Ricinus communis (Castor bean) PE=4 SV=1	conserved hypothetical protein [Ricinus communis]	Ricinus communis conserved hypothetical protein, mRNA
Pc47091	Function unknown	Biological Process: MAPK cascade (GO:0000165);; Biological Process: regulation of response to biotic stimulus (GO:0002831);; Cellular Component: extracellular region (GO:0005576);; Cellular Component: cell wall (GO:0005618);; Biological Process: protein targeting to membrane (GO:0006612);; Biological Process: detection of biotic stimulus (GO:0009595);; Biological Process: salicylic acid biosynthe…	--	Pathogenesis-related protein 1A1 OS=Solanum lycopersicum PE=2 SV=1	Pathogenesis-related protein PR-1 (Precursor) GN=PR1 OS=Capsicum annuum (Bell pepper) PE=2 SV=2	pathogenesis-related protein PR-1 precursor [Capsicum annuum]	Ricinus communis STS14 protein precursor, putative, mRNA
Pc6884	General function prediction only	Molecular Function: nucleotide binding (GO:0000166);; Molecular Function: double-stranded DNA binding (GO:0003690);; Molecular Function: single-stranded DNA binding (GO:0003697);; Molecular Function: copper ion binding (GO:0005507);; Molecular Function: ATP binding (GO:0005524);; Cellular Component: mitochondrion (GO:0005739);; Cellular Component: Golgi apparatus (GO:0005794);; Biological Process…	--	Ribonucleoprotein At2g37220, chloroplastic OS=Arabidopsis thaliana GN=At2g37220 PE=1 SV=1	Putative uncharacterized protein Sb02g040260 GN=Sb02g040260 OS=Sorghum bicolor (Sorghum) PE=4 SV=1	hypothetical protein SORBIDRAFT_02g040260 [Sorghum bicolor]	Zea mays uncharacterized LOC100274547 (LOC100274547), mRNA >gi|194708523|gb|BT043341.1| Zea mays full-length cDNA clone ZM_BFc0164N16 mRNA, complete cds
Pc37139	Posttranslational modification, protein turnover, chaperones	Molecular Function: catalytic activity (GO:0003824);; Molecular Function: transporter activity (GO:0005215);; Molecular Function: protein binding (GO:0005515);; Biological Process: rRNA processing (GO:0006364);; Biological Process: tryptophan catabolic process (GO:0006569);; Biological Process: transport (GO:0006810);; Biological Process: response to light stimulus (GO:0009416);; Cellular Compone…	K09015|0.0|vvi:100260803|hypothetical protein LOC100260803	Protein ABCI7, chloroplastic OS=Arabidopsis thaliana GN=ABCI7 PE=1 SV=1	Uncharacterized protein GN=Solyc08g007010.2 OS=Solanum lycopersicum (Tomato) PE=4 SV=1	unnamed protein product [Vitis vinifera]	Solanum lycopersicum cDNA, clone: LEFL1035AG05, HTC in leaf
Pc36608	Replication, recombination and repair	Molecular Function: protein binding (GO:0005515);; Biological Process: ATP catabolic process (GO:0006200);; Biological Process: DNA replication (GO:0006260);; Molecular Function: transferase activity (GO:0016740);; Molecular Function: ATPase activity (GO:0016887);; Molecular Function: DNA polymerase processivity factor activity (GO:0030337);; Biological Process: growth (GO:0040007);; Cellular Com…	--	DNA polymerase III subunit gamma/tau OS=Bacillus subtilis (strain 168) GN=dnaX PE=3 SV=3	Replication factor C / DNA polymerase III gamma-tau subunit, putative GN=RCOM_1507690 OS=Ricinus communis (Castor bean) PE=4 SV=1	replication factor C / DNA polymerase III gamma-tau subunit, putative [Ricinus communis]	Populus trichocarpa predicted protein, mRNA
Pc19021	--	Cellular Component: mitochondrion (GO:0005739);; Biological Process: post-embryonic development (GO:0009791);; Biological Process: reproductive structure development (GO:0048608);;	--	Pentatricopeptide repeat-containing protein At2g17140 OS=Arabidopsis thaliana GN=At2g17140 PE=2 SV=1	Predicted protein (Fragment) GN=POPTRDRAFT_293907 OS=Populus trichocarpa (Western balsam poplar) PE=4 SV=1	predicted protein [Populus trichocarpa]	Populus trichocarpa predicted protein, mRNA
Pc17887	--	Molecular Function: calmodulin binding (GO:0005516);; Cellular Component: nucleus (GO:0005634);; Biological Process: defense response (GO:0006952);; Biological Process: glucosinolate biosynthetic process (GO:0019761);;	--	Protein IQ-DOMAIN 31 OS=Arabidopsis thaliana GN=IQD31 PE=1 SV=1	Putative uncharacterized protein GN=VIT_11s0016g03030 OS=Vitis vinifera (Grape) PE=4 SV=1	unnamed protein product [Vitis vinifera]	PREDICTED: Glycine max uncharacterized protein LOC100797909 (LOC100797909), mRNA
Pc42253	--	Cellular Component: extracellular region (GO:0005576);; Biological Process: proteolysis (GO:0006508);; Biological Process: lipid transport (GO:0006869);; Molecular Function: peptidase activity (GO:0008233);; Molecular Function: lipid binding (GO:0008289);;	--	--	Lipid binding protein, putative GN=RCOM_1483220 OS=Ricinus communis (Castor bean) PE=4 SV=1	lipid binding protein, putative [Ricinus communis]	Lotus japonicus clone JCVI-FLLj-9E1 unknown mRNA
Pc26935	--	--	--	--	Uncharacterized protein OS=Zea mays (Maize) PE=2 SV=1	unknown [Zea mays]	Zea mays chlorophyll a-b binding protein of LHCII type III (LOC100284154), mRNA >gi|195639877|gb|EU967289.1| Zea mays clone 301125 chlorophyll a-b binding protein of LHCII type III mRNA, complete cds
Pc47001	--	Cellular Component: Golgi apparatus (GO:0005794);; Cellular Component: chloroplast (GO:0009507);; Molecular Function: transferase activity, transferring glycosyl groups (GO:0016757);;	--	--	Putative uncharacterized protein GN=VITISV_017920 OS=Vitis vinifera (Grape) PE=4 SV=1	hypothetical protein VITISV_017920 [Vitis vinifera]	PREDICTED: Glycine max DUF246 domain-containing protein At1g04910-like (LOC100801100), mRNA
Pc37321	--	Molecular Function: tRNA binding (GO:0000049);; Molecular Function: mRNA binding (GO:0003729);; Cellular Component: nucleus (GO:0005634);; Cellular Component: cytoplasm (GO:0005737);; Biological Process: tRNA modification (GO:0006400);; Biological Process: cytoskeleton organization (GO:0007010);; Biological Process: histone mRNA metabolic process (GO:0008334);; Biological Process: positive regula…	--	La-related protein 1B OS=Homo sapiens GN=LARP1B PE=1 SV=2	Putative uncharacterized protein GN=VIT_18s0001g14900 OS=Vitis vinifera (Grape) PE=4 SV=1	unnamed protein product [Vitis vinifera]	--
Pc35845	Nucleotide transport and metabolism	Molecular Function: catalytic activity (GO:0003824);; Molecular Function: calmodulin binding (GO:0005516);; Cellular Component: endoplasmic reticulum (GO:0005783);; Biological Process: tRNA modification (GO:0006400);; Biological Process: meristem structural organization (GO:0009933);; Cellular Component: cytoplasmic membrane-bounded vesicle (GO:0016023);; Molecular Function: purine nucleotide bin…	--	Protein KTI12 homolog OS=Danio rerio GN=kti12 PE=2 SV=2	Uncharacterized protein OS=Glycine max (Soybean) PE=4 SV=1	PREDICTED: protein KTI12 homolog [Glycine max]	Vitis vinifera contig VV78X107304.4, whole genome shotgun sequence
Pc33616	Amino acid transport and metabolism	Molecular Function: RNA binding (GO:0003723);; Molecular Function: prephenate dehydratase activity (GO:0004664);; Cellular Component: cytosol (GO:0005829);; Biological Process: tyrosine biosynthetic process (GO:0006571);; Biological Process: protein targeting to membrane (GO:0006612);; Molecular Function: methyltransferase activity (GO:0008168);; Biological Process: L-phenylalanine biosynthetic p…	--	Arogenate dehydratase/prephenate dehydratase 2, chloroplastic OS=Arabidopsis thaliana GN=ADT2 PE=1 SV=1	Prephenate dehydratase GN=pd1 OS=Hevea brasiliensis (Para rubber tree) PE=2 SV=1	Prephenate dehydratase [Hevea brasiliensis]	Petunia x hybrida arogenate dehydratase 2 (ADT2) mRNA, complete cds
Pc41396	--	Cellular Component: nucleus (GO:0005634);; Biological Process: gene expression (GO:0010467);; Biological Process: RNA metabolic process (GO:0016070);; Cellular Component: intracellular organelle part (GO:0044446);;	--	Splicing factor, suppressor of white-apricot homolog OS=Homo sapiens GN=SFSWAP PE=1 SV=3	RNA binding protein, putative GN=RCOM_0752240 OS=Ricinus communis (Castor bean) PE=4 SV=1	RNA binding protein, putative [Ricinus communis]	Poplar cDNA sequences
Pc37486	--	Biological Process: glycerol ether metabolic process (GO:0006662);; Molecular Function: electron carrier activity (GO:0009055);; Cellular Component: chloroplast thylakoid (GO:0009534);; Cellular Component: chloroplast stroma (GO:0009570);; Molecular Function: protein disulfide oxidoreductase activity (GO:0015035);; Biological Process: electron transport chain (GO:0022900);; Biological Process: ce…	--	Thioredoxin-like 3-2, chloroplastic OS=Arabidopsis thaliana GN=WCRKC2 PE=2 SV=1	Predicted protein (Fragment) GN=POPTRDRAFT_228073 OS=Populus trichocarpa (Western balsam poplar) PE=4 SV=1	predicted protein [Populus trichocarpa]	Populus trichocarpa predicted protein, mRNA
Pc10003	--	Molecular Function: protein binding (GO:0005515);; Cellular Component: cell wall (GO:0005618);; Cellular Component: nucleus (GO:0005634);;	--	--	Putative uncharacterized protein GN=RCOM_1168950 OS=Ricinus communis (Castor bean) PE=4 SV=1	conserved hypothetical protein [Ricinus communis]	Populus trichocarpa predicted protein, mRNA
Pc22616	--	Cellular Component: mitochondrion (GO:0005739);; Biological Process: double-strand break repair (GO:0006302);; Biological Process: mitotic recombination (GO:0006312);; Biological Process: sister chromatid cohesion (GO:0007062);; Biological Process: synapsis (GO:0007129);; Biological Process: reciprocal meiotic recombination (GO:0007131);; Biological Process: fatty acid catabolic process (GO:00090…	--	Pentatricopeptide repeat-containing protein At5g50990 OS=Arabidopsis thaliana GN=PCMP-H59 PE=2 SV=2	Uncharacterized protein GN=Solyc03g114010.1 OS=Solanum lycopersicum (Tomato) PE=4 SV=1	PREDICTED: pentatricopeptide repeat-containing protein At2g29760, chloroplastic-like [Vitis vinifera]	PREDICTED: Vitis vinifera pentatricopeptide repeat-containing protein At2g29760, chloroplastic-like (LOC100243334), mRNA
Pc4133	--	Molecular Function: polygalacturonase activity (GO:0004650);; Cellular Component: extracellular region (GO:0005576);; Biological Process: carbohydrate metabolic process (GO:0005975);; Biological Process: mRNA modification (GO:0016556);; Molecular Function: galacturan 1,4-alpha-galacturonidase activity (GO:0047911);;	--	Polygalacturonase At1g48100 OS=Arabidopsis thaliana GN=At1g48100 PE=2 SV=1	Putative uncharacterized protein GN=VITISV_006410 OS=Vitis vinifera (Grape) PE=4 SV=1	hypothetical protein VITISV_006410 [Vitis vinifera]	Arabidopsis lyrata subsp. lyrata hypothetical protein, mRNA
Pc27753	General function prediction only	Molecular Function: nucleotide binding (GO:0000166);; Biological Process: RNA methylation (GO:0001510);; Biological Process: angiogenesis (GO:0001525);; Cellular Component: phagocytic cup (GO:0001891);; Biological Process: positive regulation of protein phosphorylation (GO:0001934);; Molecular Function: protein kinase C binding (GO:0005080);; Molecular Function: protein binding (GO:0005515);; Cel…	--	Guanine nucleotide-binding protein subunit beta-like protein OS=Medicago sativa GN=GB1 PE=2 SV=1	Guanine nucleotide-binding protein subunit beta-like protein GN=MTR_8g106790 OS=Medicago truncatula (Barrel medic) PE=4 SV=1	Guanine nucleotide-binding protein subunit beta-like protein [Medicago truncatula]	Medicago truncatula clone JCVI-FLMt-5E17 unknown mRNA
Pc15369	--	Biological Process: MAPK cascade (GO:0000165);; Molecular Function: core promoter proximal region sequence-specific DNA binding (GO:0000987);; Molecular Function: core promoter binding (GO:0001047);; Molecular Function: sequence-specific DNA binding transcription factor activity (GO:0003700);; Molecular Function: protein binding (GO:0005515);; Cellular Component: nucleus (GO:0005634);; Biological…	--	Transcription factor TCP20 OS=Arabidopsis thaliana GN=TCP20 PE=1 SV=1	Putative uncharacterized protein GN=VIT_14s0068g01690 OS=Vitis vinifera (Grape) PE=4 SV=1	PREDICTED: transcription factor TCP20-like [Vitis vinifera]	Populus trichocarpa predicted protein, mRNA
Pc27836	--	--	--	--	--	--	Daucus carota subsp. sativus clone BAC C126D02 genomic sequence
Pc15818	--	Molecular Function: binding (GO:0005488);;	--	--	Uncharacterized protein GN=Solyc04g009400.2 OS=Solanum lycopersicum (Tomato) PE=4 SV=1	predicted protein [Populus trichocarpa]	--
Pc46911	--	Molecular Function: protein kinase activity (GO:0004672);; Cellular Component: plasma membrane (GO:0005886);; Biological Process: glycolysis (GO:0006096);; Biological Process: water transport (GO:0006833);; Biological Process: hyperosmotic response (GO:0006972);; Biological Process: Golgi organization (GO:0007030);; Biological Process: response to temperature stimulus (GO:0009266);; Cellular Comp…	--	Probable receptor-like protein kinase At5g61350 OS=Arabidopsis thaliana GN=At5g61350 PE=2 SV=1	Putative uncharacterized protein Sb01g048300 GN=Sb01g048300 OS=Sorghum bicolor (Sorghum) PE=3 SV=1	hypothetical protein SORBIDRAFT_01g048300 [Sorghum bicolor]	--
Pc21563	--	Molecular Function: protein binding (GO:0005515);; Biological Process: microtubule nucleation (GO:0007020);; Biological Process: regulation of meristem growth (GO:0010075);; Cellular Component: microtubule cytoskeleton (GO:0015630);; Cellular Component: cytoskeletal part (GO:0044430);;	--	Gamma-tubulin complex component 6 OS=Homo sapiens GN=TUBGCP6 PE=1 SV=3	Putative uncharacterized protein GN=VITISV_024737 OS=Vitis vinifera (Grape) PE=4 SV=1	unnamed protein product [Vitis vinifera]	PREDICTED: Vitis vinifera uncharacterized LOC100255993 (LOC100255993), mRNA
Pc38420	--	Cellular Component: cytosol (GO:0005829);;	--	--	Putative uncharacterized protein GN=VIT_01s0011g06270 OS=Vitis vinifera (Grape) PE=4 SV=1	unnamed protein product [Vitis vinifera]	--
Pc38216	--	Biological Process: DNA metabolic process (GO:0006259);; Biological Process: fatty acid beta-oxidation (GO:0006635);; Biological Process: response to stress (GO:0006950);; Biological Process: cytokinin metabolic process (GO:0009690);; Biological Process: response to arsenic-containing substance (GO:0046685);; Molecular Function: cytokinin 7-beta-glucosyltransferase activity (GO:0047807);; Biologi…	--	UDP-glycosyltransferase 76E2 OS=Arabidopsis thaliana GN=UGT76E2 PE=2 SV=1	Predicted protein GN=POPTRDRAFT_549119 OS=Populus trichocarpa (Western balsam poplar) PE=2 SV=1	predicted protein [Populus trichocarpa]	Ricinus communis UDP-glucuronosyltransferase, putative, mRNA
Pc20255	--	Molecular Function: nucleic acid binding (GO:0003676);; Molecular Function: protein serine/threonine kinase activity (GO:0004674);; Molecular Function: ATP binding (GO:0005524);; Biological Process: protein phosphorylation (GO:0006468);; Molecular Function: zinc ion binding (GO:0008270);; Biological Process: DNA integration (GO:0015074);; Molecular Function: hydrolase activity (GO:0016787);;	--	Uncharacterized mitochondrial protein AtMg00810 OS=Arabidopsis thaliana GN=AtMg00810 PE=4 SV=1	Putative uncharacterized protein GN=VITISV_004139 OS=Vitis vinifera (Grape) PE=4 SV=1	hypothetical protein VITISV_004139 [Vitis vinifera]	Vitis vinifera contig VV78X101427.3, whole genome shotgun sequence
Pc31197	--	Biological Process: xylan metabolic process (GO:0045491);;	--	--	Uncharacterized protein OS=Glycine max (Soybean) PE=4 SV=1	PREDICTED: uncharacterized protein LOC100260456 [Vitis vinifera]	Populus trichocarpa predicted protein, mRNA
Pc36471	--	Biological Process: MAPK cascade (GO:0000165);; Cellular Component: intracellular (GO:0005622);; Biological Process: protein targeting to membrane (GO:0006612);; Biological Process: ion transport (GO:0006811);; Biological Process: response to bacterium (GO:0009617);; Biological Process: systemic acquired resistance, salicylic acid mediated signaling pathway (GO:0009862);; Biological Process: jasm…	--	Zinc finger protein JACKDAW OS=Arabidopsis thaliana GN=JKD PE=1 SV=1	Uncharacterized protein GN=Solyc06g075250.2 OS=Solanum lycopersicum (Tomato) PE=4 SV=1	PREDICTED: uncharacterized protein LOC100248459 [Vitis vinifera]	PREDICTED: Vitis vinifera uncharacterized LOC100248459 (LOC100248459), mRNA
Pc2933	--	--	--	--	Putative uncharacterized protein GN=VIT_01s0011g00820 OS=Vitis vinifera (Grape) PE=4 SV=1	unnamed protein product [Vitis vinifera]	--
Pc25828	--	--	--	--	--	--	H.annuus tRNA-Leu
Pc20614	--	--	--	--	Putative uncharacterized protein GN=MTR_2g063240 OS=Medicago truncatula (Barrel medic) PE=4 SV=1	hypothetical protein MTR_2g063240 [Medicago truncatula]	--
Pc31290	--	--	--	--	Putative uncharacterized protein GN=VIT_17s0000g04230 OS=Vitis vinifera (Grape) PE=4 SV=1	PREDICTED: translation initiation factor eIF-2B subunit delta-like [Vitis vinifera]	--
Pc31544	Translation, ribosomal structure and biogenesis	Biological Process: nuclear-transcribed mRNA catabolic process, nonsense-mediated decay (GO:0000184);; Molecular Function: protein binding (GO:0005515);; Cellular Component: cytoplasm (GO:0005737);; Cellular Component: cytosol (GO:0005829);; Cellular Component: plasma membrane (GO:0005886);; Biological Process: translational termination (GO:0006415);; Biological Process: regulation of translation…	K03265|1e-140|pop:POPTR_732023|hypothetical protein	Eukaryotic peptide chain release factor subunit 1-3 OS=Arabidopsis thaliana GN=ERF1-3 PE=2 SV=1	Putative uncharacterized protein OS=Populus trichocarpa (Western balsam poplar) PE=2 SV=1	unknown [Populus trichocarpa]	PREDICTED: Vitis vinifera eukaryotic peptide chain release factor subunit 1-3-like (LOC100248954), mRNA
Pc25757	Energy production and conversion	Molecular Function: oxoglutarate dehydrogenase (succinyl-transferring) activity (GO:0004591);; Cellular Component: mitochondrion (GO:0005739);; Cellular Component: mitochondrial matrix (GO:0005759);; Biological Process: tricarboxylic acid cycle (GO:0006099);; Biological Process: 2-oxoglutarate metabolic process (GO:0006103);; Biological Process: succinyl-CoA metabolic process (GO:0006104);; Biolo…	K00164|0.0|vvi:100254754|hypothetical protein LOC100254754	2-oxoglutarate dehydrogenase, mitochondrial OS=Dictyostelium discoideum GN=ogdh PE=3 SV=1	Putative uncharacterized protein GN=VIT_13s0019g00510 OS=Vitis vinifera (Grape) PE=4 SV=1	unnamed protein product [Vitis vinifera]	PREDICTED: Vitis vinifera 2-oxoglutarate dehydrogenase, mitochondrial-like (LOC100254754), mRNA
Pc20371	Function unknown	Biological Process: maltose biosynthetic process (GO:0000024);; Biological Process: MAPK cascade (GO:0000165);; Biological Process: microtubule cytoskeleton organization (GO:0000226);; Biological Process: regulation of cell growth (GO:0001558);; Biological Process: response to molecule of bacterial origin (GO:0002237);; Molecular Function: protein serine/threonine kinase activity (GO:0004674);; M…	--	Leucine-rich repeat receptor-like protein kinase PXL1 OS=Arabidopsis thaliana GN=PXL1 PE=2 SV=1	Receptor protein kinase CLAVATA1, putative GN=RCOM_2078690 OS=Ricinus communis (Castor bean) PE=4 SV=1	Receptor protein kinase CLAVATA1 precursor, putative [Ricinus communis]	Populus trichocarpa predicted protein, mRNA
Pc26565	--	Molecular Function: carboxypeptidase activity (GO:0004180);; Biological Process: glycine catabolic process (GO:0006546);; Biological Process: unsaturated fatty acid biosynthetic process (GO:0006636);; Biological Process: oxidoreduction coenzyme metabolic process (GO:0006733);; Biological Process: vitamin metabolic process (GO:0006766);; Biological Process: aromatic amino acid family metabolic pro…	K09757|2e-06|ath:AT2G22990|SNG1	Serine carboxypeptidase-like 8 OS=Arabidopsis thaliana GN=SCPL8 PE=1 SV=2	Uncharacterized protein GN=Solyc04g076120.2 OS=Solanum lycopersicum (Tomato) PE=4 SV=1	1-O-acylglucose:anthocyanin-O-acyltransferase- like protein [Gentiana triflora]	--
Pc34689	--	Biological Process: negative regulation of transcription from RNA polymerase II promoter (GO:0000122);; Cellular Component: ubiquitin ligase complex (GO:0000151);; Biological Process: mitotic cell cycle (GO:0000278);; Biological Process: telomere maintenance (GO:0000723);; Biological Process: gastrulation with mouth forming second (GO:0001702);; Biological Process: cell fate determination (GO:000…	K10695|1e-134|vvi:100267448|hypothetical protein LOC100267448	Putative E3 ubiquitin-protein ligase RING1a OS=Arabidopsis thaliana GN=RING1A PE=1 SV=2	Putative uncharacterized protein GN=VIT_10s0003g00080 OS=Vitis vinifera (Grape) PE=4 SV=1	unnamed protein product [Vitis vinifera]	PREDICTED: Vitis vinifera putative E3 ubiquitin-protein ligase RING1a-like (LOC100267448), mRNA
Pc13276	--	Biological Process: mitotic recombination (GO:0006312);; Biological Process: response to xenobiotic stimulus (GO:0009410);; Biological Process: embryo sac egg cell differentiation (GO:0009560);; Biological Process: photomorphogenesis (GO:0009640);; Biological Process: embryo development ending in seed dormancy (GO:0009793);; Biological Process: seed germination (GO:0009845);; Biological Process: …	--	--	Uncharacterized protein GN=Solyc05g013760.2 OS=Solanum lycopersicum (Tomato) PE=4 SV=1	PREDICTED: uncharacterized protein LOC100244057, partial [Vitis vinifera]	--
Pc44575	General function prediction only	Cellular Component: nucleolus (GO:0005730);; Biological Process: termination of RNA polymerase II transcription (GO:0006369);; Biological Process: mRNA export from nucleus (GO:0006406);; Biological Process: nervous system development (GO:0007399);; Biological Process: negative regulation of cell proliferation (GO:0008285);; Cellular Component: Cajal body (GO:0015030);; Cellular Component: PML bod…	K12891|7e-19|mdo:100027106|similar to SFRS2	Serine/arginine-rich splicing factor 2 OS=Rattus norvegicus GN=Srsf2 PE=1 SV=3	RNA binding protein GN=GSBLH_T00000619001 OS=Blastocystis hominis PE=4 SV=1	hypothetical protein PTT_13720 [Pyrenophora teres f. teres 0-1]	--
Pc16836	--	Cellular Component: mitochondrion (GO:0005739);;	--	--	Putative uncharacterized protein GN=VIT_02s0012g01580 OS=Vitis vinifera (Grape) PE=4 SV=1	PREDICTED: uncharacterized protein LOC100259119 [Vitis vinifera]	Populus trichocarpa predicted protein, mRNA
Pc5136	--	--	--	--	--	--	Nicotiana benthamiana histone 2b (H2b) mRNA, complete cds
Pc2827	--	Cellular Component: cytoplasmic membrane-bounded vesicle (GO:0016023);;	--	--	Predicted protein GN=POPTRDRAFT_823723 OS=Populus trichocarpa (Western balsam poplar) PE=4 SV=1	predicted protein [Populus trichocarpa]	Ricinus communis conserved hypothetical protein, mRNA
Pc27580	--	Cellular Component: mitochondrion (GO:0005739);;	--	--	Uncharacterized protein OS=Glycine max (Soybean) PE=4 SV=1	conserved hypothetical protein [Ricinus communis]	Solanum pennellii chromosome 11 clone C11SpBP029K005.P4E08, complete sequence
Pc11361	--	Cellular Component: nucleus (GO:0005634);;	--	--	Uncharacterized protein GN=Solyc05g056530.2 OS=Solanum lycopersicum (Tomato) PE=4 SV=1	Nucleosome/chromatin assembly factor group [Medicago truncatula]	Medicago truncatula Nucleosome/chromatin assembly factor group (MTR_8g095210) mRNA, complete cds
Pc43797	--	--	--	--	Uncharacterized protein OS=Glycine max (Soybean) PE=4 SV=2	PREDICTED: uncharacterized protein LOC100803544 [Glycine max]	--
Pc41623	--	Cellular Component: chloroplast (GO:0009507);; Cellular Component: plastid inner membrane (GO:0009528);; Biological Process: cellular process (GO:0009987);; Biological Process: chloroplast fission (GO:0010020);; Molecular Function: protein self-association (GO:0043621);;	--	Plastid division protein CDP1, chloroplastic OS=Arabidopsis thaliana GN=CDP1 PE=1 SV=2	Putative uncharacterized protein GN=VIT_17s0053g00090 OS=Vitis vinifera (Grape) PE=4 SV=1	PREDICTED: plastid division protein CDP1, chloroplastic [Vitis vinifera]	Solanum lycopersicum cDNA, clone: LEFL2054F16, HTC in fruit
Pc30539	--	Biological Process: cellular aromatic compound metabolic process (GO:0006725);; Molecular Function: oxidoreductase activity, acting on paired donors, with incorporation or reduction of molecular oxygen, NADH or NADPH as one donor, and incorporation of one atom of oxygen (GO:0016709);;	--	Zeaxanthin epoxidase, chloroplastic OS=Prunus armeniaca PE=2 SV=1	Monoxygenase, putative GN=RCOM_0009560 OS=Ricinus communis (Castor bean) PE=4 SV=1	monoxygenase, putative [Ricinus communis]	Vitis vinifera contig VV78X077906.4, whole genome shotgun sequence
Pc4347	--	Molecular Function: nucleotide binding (GO:0000166);; Biological Process: defense response to insect (GO:0002213);; Molecular Function: glyceraldehyde-3-phosphate dehydrogenase (NAD+) (phosphorylating) activity (GO:0004365);; Molecular Function: chitinase activity (GO:0004568);; Molecular Function: structural constituent of cell wall (GO:0005199);; Molecular Function: protein binding (GO:0005515)…	--	Uncharacterized proline-rich protein (Fragment) OS=Owenia fusiformis PE=4 SV=1	Putative uncharacterized protein (Fragment) OS=Arabidopsis thaliana (Mouse-ear cress) PE=2 SV=1	unknown [Arabidopsis thaliana]	--
Pc4022	--	Biological Process: mitotic cell cycle (GO:0000278);; Biological Process: M phase (GO:0000279);; Molecular Function: protein binding (GO:0005515);; Cellular Component: mitochondrion (GO:0005739);; Cellular Component: centrosome (GO:0005813);; Cellular Component: cilium (GO:0005929);; Biological Process: cellular protein modification process (GO:0006464);; Biological Process: transport (GO:0006810…	--	Probable E3 ubiquitin-protein ligase HERC2 OS=Drosophila melanogaster GN=HERC2 PE=1 SV=3	Guanine nucleotide exchange factor P532, putative GN=RCOM_1600140 OS=Ricinus communis (Castor bean) PE=4 SV=1	PREDICTED: probable E3 ubiquitin-protein ligase HERC2-like [Vitis vinifera]	PREDICTED: Vitis vinifera probable E3 ubiquitin-protein ligase HERC2-like (LOC100260362), mRNA
Pc16101	--	Cellular Component: membrane (GO:0016020);;	--	--	Avr9/Cf-9 rapidly elicited protein 180 GN=ACRE180 OS=Nicotiana tabacum (Common tobacco) PE=4 SV=1	Avr9/Cf-9 rapidly elicited protein 180 [Nicotiana tabacum]	--
Pc3642	General function prediction only	Molecular Function: nucleotide binding (GO:0000166);; Molecular Function: single-stranded DNA binding (GO:0003697);; Molecular Function: RNA binding (GO:0003723);; Cellular Component: spliceosomal complex (GO:0005681);; Cellular Component: cytoplasm (GO:0005737);; Cellular Component: polysome (GO:0005844);; Biological Process: mRNA processing (GO:0006397);; Molecular Function: poly(U) RNA binding…	--	Uncharacterized RNA-binding protein C660.15 OS=Schizosaccharomyces pombe (strain 972 / ATCC 24843) GN=SPBC660.15 PE=2 SV=1	Putative uncharacterized protein GN=VIT_07s0031g00600 OS=Vitis vinifera (Grape) PE=4 SV=1	PREDICTED: uncharacterized RNA-binding protein C660.15-like isoform 1 [Vitis vinifera]	PREDICTED: Vitis vinifera uncharacterized LOC100247389, transcript variant 2 (LOC100247389), mRNA
Pc28849	--	Molecular Function: protein binding (GO:0005515);; Cellular Component: cell wall (GO:0005618);; Cellular Component: vacuolar membrane (GO:0005774);; Biological Process: acetyl-CoA metabolic process (GO:0006084);; Biological Process: calcium ion transport (GO:0006816);; Biological Process: Golgi organization (GO:0007030);; Biological Process: pattern specification process (GO:0007389);; Biological…	--	Fasciclin-like arabinogalactan protein 1 OS=Arabidopsis thaliana GN=FLA1 PE=1 SV=1	Uncharacterized protein GN=Solyc10g005960.1 OS=Solanum lycopersicum (Tomato) PE=4 SV=1	PREDICTED: fasciclin-like arabinogalactan protein 1-like [Vitis vinifera]	PREDICTED: Glycine max fasciclin-like arabinogalactan protein 1-like (LOC100814766), mRNA
Pc49163	--	Molecular Function: binding (GO:0005488);;	--	Putative disease resistance protein RGA4 OS=Solanum bulbocastanum GN=RGA4 PE=2 SV=1	Putative uncharacterized protein GN=VITISV_009157 OS=Vitis vinifera (Grape) PE=4 SV=1	hypothetical protein VITISV_009157 [Vitis vinifera]	--
Pc33052	--	Cellular Component: plasma membrane (GO:0005886);; Biological Process: protein targeting to mitochondrion (GO:0006626);; Cellular Component: chloroplast thylakoid membrane (GO:0009535);; Cellular Component: chloroplast thylakoid lumen (GO:0009543);; Cellular Component: chloroplast envelope (GO:0009941);;	--	--	Uncharacterized protein GN=Solyc09g005740.1 OS=Solanum lycopersicum (Tomato) PE=4 SV=1	PREDICTED: uncharacterized protein LOC100267054 [Vitis vinifera]	Vitis vinifera clone SS0AFA8YI10
Pc16352	--	Biological Process: signal transduction (GO:0007165);; Biological Process: protein localization (GO:0008104);; Cellular Component: plasmodesma (GO:0009506);; Cellular Component: chloroplast (GO:0009507);; Molecular Function: phosphatidylinositol binding (GO:0035091);;	--	--	Putative uncharacterized protein GN=VIT_05s0020g00410 OS=Vitis vinifera (Grape) PE=4 SV=1	unnamed protein product [Vitis vinifera]	PREDICTED: Vitis vinifera uncharacterized LOC100258011 (LOC100258011), mRNA
Pc22917	--	Cellular Component: nucleus (GO:0005634);; Molecular Function: enzyme binding (GO:0019899);; Molecular Function: cytosine C-5 DNA demethylase activity (GO:0051747);;	--	Methyl-CpG-binding domain-containing protein 2 OS=Arabidopsis thaliana GN=MBD2 PE=1 SV=1	Uncharacterized protein GN=Solyc05g047450.1 OS=Solanum lycopersicum (Tomato) PE=4 SV=1	DNA binding protein, putative [Ricinus communis]	--
Pc5772	--	Biological Process: rRNA processing (GO:0006364);; Molecular Function: peptidase activity (GO:0008233);; Cellular Component: chloroplast thylakoid (GO:0009534);; Biological Process: chloroplast relocation (GO:0009902);; Cellular Component: chloroplast envelope (GO:0009941);; Biological Process: thylakoid membrane organization (GO:0010027);; Biological Process: photosystem II assembly (GO:0010207)…	--	--	Predicted protein GN=POPTRDRAFT_726142 OS=Populus trichocarpa (Western balsam poplar) PE=2 SV=1	predicted protein [Populus trichocarpa]	Populus trichocarpa predicted protein, mRNA
Pc40274	--	Biological Process: nuclear-transcribed mRNA catabolic process, nonsense-mediated decay (GO:0000184);; Molecular Function: RNA binding (GO:0003723);; Molecular Function: ATP binding (GO:0005524);; Cellular Component: nucleus (GO:0005634);; Cellular Component: cytosol (GO:0005829);; Biological Process: rRNA processing (GO:0006364);; Molecular Function: ATP-dependent helicase activity (GO:0008026);…	K12823|0.0|rcu:RCOM_1442990|dead box ATP-dependent RNA helicase, putative	DEAD-box ATP-dependent RNA helicase 30 OS=Arabidopsis thaliana GN=RH30 PE=2 SV=2	Putative uncharacterized protein GN=VIT_17s0000g09130 OS=Vitis vinifera (Grape) PE=3 SV=1	unnamed protein product [Vitis vinifera]	PREDICTED: Vitis vinifera DEAD-box ATP-dependent RNA helicase 30-like (LOC100260348), mRNA
Pc4279	--	Cellular Component: mitochondrion (GO:0005739);; Biological Process: cytidine to uridine editing (GO:0016554);;	--	Pentatricopeptide repeat-containing protein At3g29230 OS=Arabidopsis thaliana GN=PCMP-E27 PE=2 SV=1	Putative uncharacterized protein GN=VIT_12s0059g02700 OS=Vitis vinifera (Grape) PE=4 SV=1	PREDICTED: pentatricopeptide repeat-containing protein At3g29230-like [Vitis vinifera]	PREDICTED: Vitis vinifera pentatricopeptide repeat-containing protein At3g29230-like (LOC100243081), mRNA
Pc32295	--	Biological Process: defense response to insect (GO:0002213);; Molecular Function: chitinase activity (GO:0004568);; Molecular Function: protein binding (GO:0005515);; Cellular Component: extracellular region (GO:0005576);; Biological Process: chitin catabolic process (GO:0006032);; Cellular Component: plant-type cell wall (GO:0009505);; Cellular Component: plasmodesma (GO:0009506);; Cellular Comp…	--	Sulfated surface glycoprotein 185 OS=Volvox carteri PE=1 SV=1	Uncharacterized protein (Fragment) GN=ZEAMMB73_259520 OS=Zea mays (Maize) PE=4 SV=1	hypothetical protein ZEAMMB73_259520, partial [Zea mays]	Arabidopsis thaliana chromosome 4, complete sequence
Pc25246	--	--	--	--	Putative uncharacterized protein GN=VIT_09s0002g01750 OS=Vitis vinifera (Grape) PE=4 SV=1	PREDICTED: uncharacterized protein LOC100267009 [Vitis vinifera]	Medicago truncatula hypothetical protein (MTR_8g018360) mRNA, complete cds
Pc35374	Nucleotide transport and metabolism	Molecular Function: 3'-5'-exoribonuclease activity (GO:0000175);; Biological Process: nematode larval development (GO:0002119);; Molecular Function: RNA binding (GO:0003723);; Molecular Function: ribonucleoside-diphosphate reductase activity, thioredoxin disulfide as acceptor (GO:0004748);; Molecular Function: protein binding (GO:0005515);; Molecular Function: ATP binding (GO:0005524);; Cellular …	K10807|0.0|vvi:100261117|hypothetical protein LOC100261117	Ribonucleoside-diphosphate reductase large subunit OS=Arabidopsis thaliana GN=RNR1 PE=1 SV=1	Ribonucleoside-diphosphate reductase GN=VIT_07s0031g01990 OS=Vitis vinifera (Grape) PE=3 SV=1	PREDICTED: ribonucleoside-diphosphate reductase large subunit [Vitis vinifera]	PREDICTED: Vitis vinifera ribonucleoside-diphosphate reductase large subunit-like (LOC100261117), mRNA
Pc12819	--	Cellular Component: intracellular part (GO:0044424);;	--	--	Putative uncharacterized protein GN=VIT_04s0023g00130 OS=Vitis vinifera (Grape) PE=4 SV=1	unnamed protein product [Vitis vinifera]	--
Pc18712	--	--	--	--	Uncharacterized protein GN=Solyc01g102850.1 OS=Solanum lycopersicum (Tomato) PE=4 SV=1	HD domain class transcription factor [Malus x domestica]	--
Pc8405	--	Biological Process: cytokinesis by cell plate formation (GO:0000911);; Molecular Function: DNA binding (GO:0003677);; Molecular Function: ATP binding (GO:0005524);; Cellular Component: nucleus (GO:0005634);; Cellular Component: cytoplasm (GO:0005737);; Biological Process: DNA unwinding involved in replication (GO:0006268);; Biological Process: DNA replication initiation (GO:0006270);; Biological …	K02209|3e-16|pop:POPTR_832008|hypothetical protein	--	Uncharacterized protein GN=Solyc07g005020.2 OS=Solanum lycopersicum (Tomato) PE=3 SV=1	PREDICTED: DNA replication licensing factor mcm5-A-like [Glycine max]	--
Pc27191	--	Molecular Function: protein binding (GO:0005515);; Cellular Component: Golgi apparatus (GO:0005794);; Cellular Component: plasma membrane (GO:0005886);; Biological Process: amino acid transport (GO:0006865);; Biological Process: cellular membrane fusion (GO:0006944);; Cellular Component: chloroplast thylakoid lumen (GO:0009543);; Biological Process: systemic acquired resistance (GO:0009627);; Bio…	--	ALA-interacting subunit 3 OS=Arabidopsis thaliana GN=ALIS3 PE=1 SV=1	LEM3 (Ligand-effect modulator 3) family protein GN=ARALYDRAFT_892652 OS=Arabidopsis lyrata subsp. lyrata (Lyre-leaved rock-cress) PE=4 SV=1	PREDICTED: ALA-interacting subunit 3 [Vitis vinifera]	Lotus japonicus clone JCVI-FLLj-3P5 unknown mRNA
Pc2878	--	Biological Process: negative regulation of transcription, DNA-dependent (GO:0045892);;	--	--	Uncharacterized protein OS=Glycine max (Soybean) PE=4 SV=1	PREDICTED: uncharacterized membrane protein F35D11.3-like [Glycine max]	--
Pc23669	Function unknown	Cellular Component: extracellular region (GO:0005576);; Cellular Component: plasma membrane (GO:0005886);; Cellular Component: cytoplasmic membrane-bounded vesicle (GO:0016023);;	--	Uncharacterized membrane protein C2G11.09 OS=Schizosaccharomyces pombe (strain 972 / ATCC 24843) GN=SPAC2G11.09 PE=2 SV=2	Putative uncharacterized protein GN=RCOM_0176470 OS=Ricinus communis (Castor bean) PE=4 SV=1	conserved hypothetical protein [Ricinus communis]	Ricinus communis conserved hypothetical protein, mRNA
Pc37183	--	Molecular Function: nucleotide binding (GO:0000166);; Molecular Function: binding (GO:0005488);; Molecular Function: ion binding (GO:0043167);;	--	TMV resistance protein N OS=Nicotiana glutinosa GN=N PE=1 SV=1	Transmembrane receptor, putative GN=RCOM_1043580 OS=Ricinus communis (Castor bean) PE=4 SV=1	transmembrane receptor, putative [Ricinus communis]	--
Pc26556	Energy production and conversion	Molecular Function: iron ion binding (GO:0005506);; Biological Process: transport (GO:0006810);; Molecular Function: NADH dehydrogenase (ubiquinone) activity (GO:0008137);; Cellular Component: chloroplast thylakoid membrane (GO:0009535);; Biological Process: photosynthesis, light reaction (GO:0019684);; Molecular Function: metal ion binding (GO:0046872);; Molecular Function: quinone binding (GO:0…	K05582|1e-146|vvi:4025142|ndhK	NAD(P)H-quinone oxidoreductase subunit K, chloroplastic OS=Daucus carota GN=ndhK PE=3 SV=2	NAD(P)H-quinone oxidoreductase subunit K, chloroplastic GN=ndhK OS=Alloispermum scabrifolium PE=3 SV=1	NADH-plastoquinone oxidoreductase subunit K [Daucus carota]	Anthriscus cerefolium chloroplast, complete genome
Pc44446	General function prediction only	Cellular Component: Golgi membrane (GO:0000139);; Biological Process: cell morphogenesis (GO:0000902);; Molecular Function: GTPase activity (GO:0003924);; Molecular Function: GTP binding (GO:0005525);; Cellular Component: vacuole (GO:0005773);; Cellular Component: endoplasmic reticulum membrane (GO:0005789);; Cellular Component: Golgi apparatus (GO:0005794);; Cellular Component: plasma membrane (…	--	Ras-related protein RABB1b OS=Arabidopsis thaliana GN=RABB1B PE=2 SV=1	Putative uncharacterized protein GN=VIT_14s0066g00180 OS=Vitis vinifera (Grape) PE=3 SV=1	PREDICTED: ras-related protein RABB1b [Vitis vinifera]	Ricinus communis protein with unknown function, mRNA
Pc6036	--	Molecular Function: protein binding (GO:0005515);; Cellular Component: nuclear envelope (GO:0005635);; Cellular Component: nucleolus (GO:0005730);; Biological Process: mRNA export from nucleus (GO:0006406);; Biological Process: protein import into nucleus (GO:0006606);; Biological Process: hexose transport (GO:0008645);; Biological Process: pyrimidine ribonucleotide biosynthetic process (GO:00092…	--	Nuclear pore complex protein Nup54 OS=Rattus norvegicus GN=Nup54 PE=1 SV=1	Putative uncharacterized protein GN=VIT_01s0010g03310 OS=Vitis vinifera (Grape) PE=4 SV=1	unnamed protein product [Vitis vinifera]	PREDICTED: Vitis vinifera nuclear pore complex protein Nup54-like (LOC100242090), mRNA
Pc4730	--	Cellular Component: cytosol (GO:0005829);; Cellular Component: plasma membrane (GO:0005886);; Biological Process: N-terminal protein myristoylation (GO:0006499);; Biological Process: ER to Golgi vesicle-mediated transport (GO:0006888);; Biological Process: Golgi organization (GO:0007030);; Biological Process: vacuole organization (GO:0007033);; Cellular Component: cell plate (GO:0009504);; Cellul…	--	Clathrin light chain 1 OS=Arabidopsis thaliana GN=At2g20760 PE=2 SV=1	Uncharacterized protein GN=Solyc02g078540.2 OS=Solanum lycopersicum (Tomato) PE=4 SV=1	hypothetical protein VITISV_004099 [Vitis vinifera]	Lotus japonicus genomic DNA, chromosome 3, clone: LjB25B09, BM1954, complete sequence
Pc20581	--	--	--	--	--	--	Vitis vinifera contig VV78X258442.7, whole genome shotgun sequence
Pc16770	--	--	--	--	Putative uncharacterized protein GN=VIT_18s0001g06400 OS=Vitis vinifera (Grape) PE=4 SV=1	hypothetical protein VITISV_004929 [Vitis vinifera]	--
Pc34595	Posttranslational modification, protein turnover, chaperones	Biological Process: mitotic cell cycle (GO:0000278);; Molecular Function: ATP binding (GO:0005524);; Cellular Component: mitochondrion (GO:0005739);; Cellular Component: plasma membrane (GO:0005886);; Biological Process: ethylene biosynthetic process (GO:0009693);; Cellular Component: membrane (GO:0016020);; Molecular Function: hydrolase activity (GO:0016787);; Molecular Function: ATPase activity…	--	Probable mitochondrial chaperone bcs1 OS=Schizosaccharomyces pombe (strain 972 / ATCC 24843) GN=SPAC644.07 PE=2 SV=1	ATP binding protein, putative GN=RCOM_1379730 OS=Ricinus communis (Castor bean) PE=4 SV=1	ATP binding protein, putative [Ricinus communis]	Nicotiana tabacum Avr9/Cf-9 rapidly elicited protein 102 (ACRE102) mRNA, partial cds
Pc31801	--	Molecular Function: binding (GO:0005488);; Cellular Component: intracellular membrane-bounded organelle (GO:0043231);;	--	Disease resistance RPP13-like protein 4 OS=Arabidopsis thaliana GN=RPP13L4 PE=2 SV=2	Predicted protein GN=POPTRDRAFT_889063 OS=Populus trichocarpa (Western balsam poplar) PE=4 SV=1	predicted protein [Populus trichocarpa]	--
Pc18294	--	Cellular Component: mitochondrion (GO:0005739);; Molecular Function: methyltransferase activity (GO:0008168);; Cellular Component: chloroplast (GO:0009507);; Biological Process: methylation (GO:0032259);;	--	Malonyl-CoA O-methyltransferase BioC OS=Marinomonas sp. (strain MWYL1) GN=bioC PE=3 SV=1	Putative uncharacterized protein GN=VIT_11s0016g02350 OS=Vitis vinifera (Grape) PE=4 SV=1	PREDICTED: uncharacterized protein LOC100268021 [Vitis vinifera]	Populus trichocarpa predicted protein, mRNA
Pc15409	--	Cellular Component: cytoplasm (GO:0005737);; Biological Process: response to osmotic stress (GO:0006970);; Biological Process: phenylpropanoid metabolic process (GO:0009698);; Biological Process: response to hormone stimulus (GO:0009725);; Molecular Function: transferase activity, transferring glycosyl groups (GO:0016757);; Biological Process: heterocycle biosynthetic process (GO:0018130);; Biolo…	--	Anthocyanidin 5,3-O-glucosyltransferase OS=Rosa hybrid cultivar GN=RhGT1 PE=2 SV=1	Predicted protein GN=POPTRDRAFT_759531 OS=Populus trichocarpa (Western balsam poplar) PE=4 SV=1	predicted protein [Populus trichocarpa]	Medicago truncatula Anthocyanidin 5 3-O-glucosyltransferase (MTR_4g082820) mRNA, complete cds
Pc22514	--	Cellular Component: Golgi membrane (GO:0000139);; Molecular Function: protein binding (GO:0005515);; Cellular Component: nucleus (GO:0005634);; Cellular Component: mitochondrion (GO:0005739);; Cellular Component: endosome (GO:0005768);; Cellular Component: trans-Golgi network (GO:0005802);; Cellular Component: plasma membrane (GO:0005886);; Cellular Component: plasmodesma (GO:0009506);; Biologica…	--	Probable xyloglucan glycosyltransferase 7 OS=Oryza sativa subsp. japonica GN=CSLC7 PE=2 SV=1	Glycosyltransferase OS=Panax notoginseng PE=2 SV=1	glycosyltransferase [Panax notoginseng]	Panax notoginseng clone 00788n glycosyltransferase mRNA, complete cds
Pc47625	--	Molecular Function: nucleic acid binding (GO:0003676);; Molecular Function: zinc ion binding (GO:0008270);;	--	--	Putative uncharacterized protein GN=VIT_07s0141g00810 OS=Vitis vinifera (Grape) PE=4 SV=1	PREDICTED: uncharacterized protein LOC100261309 [Vitis vinifera]	--
Pc45013	--	Molecular Function: DNA binding (GO:0003677);; Molecular Function: sequence-specific DNA binding transcription factor activity (GO:0003700);; Cellular Component: nucleus (GO:0005634);; Biological Process: regulation of transcription, DNA-dependent (GO:0006355);; Biological Process: secondary cell wall biogenesis (GO:0009834);; Biological Process: determination of bilateral symmetry (GO:0009855);;…	--	Protein CUP-SHAPED COTYLEDON 3 OS=Arabidopsis thaliana GN=NAC031 PE=1 SV=1	Uncharacterized protein GN=Solyc09g025310.2 OS=Solanum lycopersicum (Tomato) PE=4 SV=1	PREDICTED: protein CUP-SHAPED COTYLEDON 3-like [Glycine max]	PREDICTED: Vitis vinifera NAC domain-containing protein 21/22-like (LOC100254997), mRNA
Pc1432	--	--	--	--	Uncharacterized protein GN=Solyc07g054690.1 OS=Solanum lycopersicum (Tomato) PE=4 SV=1	predicted protein [Populus trichocarpa]	Nicotiana tabacum cDNA-AFLP-fragment BSTT2-11-580, cultivar Bright Yellow 2
Pc35958	--	Molecular Function: protein serine/threonine kinase activity (GO:0004674);; Molecular Function: protein binding (GO:0005515);; Molecular Function: ATP binding (GO:0005524);; Cellular Component: extracellular region (GO:0005576);; Biological Process: polysaccharide metabolic process (GO:0005976);; Biological Process: RNA processing (GO:0006396);; Biological Process: protein phosphorylation (GO:000…	--	Receptor protein kinase-like protein At4g34220 OS=Arabidopsis thaliana GN=At4g34220 PE=2 SV=1	Uncharacterized protein GN=Solyc01g107650.2 OS=Solanum lycopersicum (Tomato) PE=4 SV=1	PREDICTED: receptor protein kinase-like protein At4g34220-like, partial [Glycine max]	Lotus japonicus genomic DNA, chromosome 5, clone: LjT43G19, TM0290, complete sequence
Pc28578	General function prediction only	Biological Process: assembly of spliceosomal tri-snRNP (GO:0000244);; Biological Process: spliceosomal complex assembly (GO:0000245);; Biological Process: mRNA splicing, via spliceosome (GO:0000398);; Molecular Function: transcription coactivator activity (GO:0003713);; Molecular Function: RNA binding (GO:0003723);; Molecular Function: metallocarboxypeptidase activity (GO:0004181);; Cellular Comp…	K12855|0.0|vvi:100251732|hypothetical protein LOC100251732	Pre-mRNA-processing factor 6 OS=Mus musculus GN=Prpf6 PE=2 SV=1	Putative pre-mRNA splicing factor OS=Camellia sinensis (Tea) PE=2 SV=1	putative pre-mRNA splicing factor [Camellia sinensis]	Camellia sinensis putative pre-mRNA splicing factor mRNA, complete cds
Pc20387	--	--	--	--	Putative uncharacterized protein GN=VIT_18s0001g09630 OS=Vitis vinifera (Grape) PE=4 SV=1	--	--
Pc38984	--	Molecular Function: protein binding (GO:0005515);; Biological Process: chromosome segregation (GO:0007059);; Biological Process: metabolic process (GO:0008152);; Molecular Function: kinase activity (GO:0016301);;	K07178|1e-140|pop:POPTR_1101691|hypothetical protein	Serine/threonine-protein kinase RIO1 OS=Homo sapiens GN=RIOK1 PE=1 SV=2	Serine/threonine-protein kinase RIO1 GN=POPTRDRAFT_1101691 OS=Populus trichocarpa (Western balsam poplar) PE=3 SV=1	predicted protein [Populus trichocarpa]	PREDICTED: Vitis vinifera serine/threonine-protein kinase RIO1-like (LOC100244003), mRNA
Pc27406	--	Cellular Component: chloroplast (GO:0009507);;	--	--	Uncharacterized protein GN=Solyc02g080510.1 OS=Solanum lycopersicum (Tomato) PE=4 SV=1	PREDICTED: uncharacterized protein LOC100855186 [Vitis vinifera]	Solanum lycopersicum cDNA, clone: LEFL1034DG07, HTC in leaf
Pc6232	Posttranslational modification, protein turnover, chaperones	Molecular Function: protein disulfide isomerase activity (GO:0003756);; Molecular Function: glutathione-disulfide reductase activity (GO:0004362);; Cellular Component: nucleolus (GO:0005730);; Cellular Component: mitochondrion (GO:0005739);; Cellular Component: vacuole (GO:0005773);; Cellular Component: Golgi apparatus (GO:0005794);; Cellular Component: cytosol (GO:0005829);; Cellular Component: …	K03676|5e-50|vvi:100265126|hypothetical protein LOC100265126	Glutaredoxin-C5, chloroplastic OS=Arabidopsis thaliana GN=GRXC5 PE=1 SV=1	Putative uncharacterized protein GN=VIT_07s0005g04860 OS=Vitis vinifera (Grape) PE=4 SV=1	PREDICTED: glutaredoxin-C5, chloroplastic-like [Vitis vinifera]	Ricinus communis glutaredoxin, grx, putative, mRNA
Pc27478	--	Biological Process: regulation of cyclin-dependent protein kinase activity (GO:0000079);; Molecular Function: cyclin-dependent protein kinase activity (GO:0004693);; Molecular Function: protein binding (GO:0005515);; Cellular Component: nucleus (GO:0005634);; Biological Process: trichoblast differentiation (GO:0010054);; Biological Process: stomatal lineage progression (GO:0010440);; Molecular Fu…	--	Cyclin-U1-1 OS=Arabidopsis thaliana GN=CYCU1-1 PE=1 SV=1	Nuc-1 negative regulatory protein preg, putative GN=RCOM_1550090 OS=Ricinus communis (Castor bean) PE=4 SV=1	Nuc-1 negative regulatory protein preg, putative [Ricinus communis]	PREDICTED: Vitis vinifera cyclin-U1-1-like (LOC100261965), mRNA
Pc16819	--	Biological Process: M phase of mitotic cell cycle (GO:0000087);; Cellular Component: kinetochore (GO:0000776);; Molecular Function: protein binding (GO:0005515);; Cellular Component: spindle (GO:0005819);; Biological Process: transport (GO:0006810);; Biological Process: organelle organization (GO:0006996);; Biological Process: chromosome segregation (GO:0007059);; Biological Process: regulation o…	--	Golgin subfamily A member 6-like protein 1 OS=Homo sapiens GN=GOLGA6L1 PE=2 SV=2	Putative uncharacterized protein GN=VITISV_017486 OS=Vitis vinifera (Grape) PE=4 SV=1	hypothetical protein VITISV_017486 [Vitis vinifera]	--
Pc47562	Transcription	Biological Process: spliceosomal snRNP assembly (GO:0000387);; Biological Process: morphogenesis of an epithelium (GO:0002009);; Molecular Function: RNA binding (GO:0003723);; Molecular Function: protein binding (GO:0005515);; Cellular Component: nucleus (GO:0005634);; Cellular Component: U7 snRNP (GO:0005683);; Cellular Component: U1 snRNP (GO:0005685);; Cellular Component: U2 snRNP (GO:0005686)…	K11086|2e-54|cci:CC1G_05666|SMB	Small nuclear ribonucleoprotein-associated protein B OS=Dictyostelium discoideum GN=snrpb PE=3 SV=1	Predicted protein (Fragment) OS=Physcomitrella patens subsp. patens (Moss) PE=4 SV=1	Sm-like ribonucleo protein [Stereum hirsutum FP-91666 SS1]	Nectria haematococca mpVI 77-13-4 hypothetical protein, mRNA
Pc34015	--	Biological Process: negative regulation of transcription from RNA polymerase II promoter (GO:0000122);; Cellular Component: chromatin (GO:0000785);; Biological Process: immune system development (GO:0002520);; Molecular Function: DNA binding (GO:0003677);; Molecular Function: chromatin binding (GO:0003682);; Cellular Component: extracellular region (GO:0005576);; Cellular Component: nucleus (GO:0…	--	High mobility group B protein 7 OS=Arabidopsis thaliana GN=HMGB7 PE=1 SV=1	Putative uncharacterized protein GN=VITISV_034306 OS=Vitis vinifera (Grape) PE=4 SV=1	PREDICTED: high mobility group B protein 7-like [Vitis vinifera]	PREDICTED: Vitis vinifera high mobility group B protein 7-like (LOC100247584), mRNA
Pc25407	--	--	--	--	Putative uncharacterized protein GN=VIT_13s0067g03540 OS=Vitis vinifera (Grape) PE=4 SV=1	unnamed protein product [Vitis vinifera]	--
Pc24570	--	Cellular Component: cell wall (GO:0005618);; Cellular Component: nucleus (GO:0005634);; Biological Process: lipid metabolic process (GO:0006629);; Biological Process: multicellular organismal development (GO:0007275);; Cellular Component: chloroplast thylakoid (GO:0009534);; Biological Process: response to salt stress (GO:0009651);; Biological Process: cellular process (GO:0009987);; Biological P…	--	GDSL esterase/lipase At1g29670 OS=Arabidopsis thaliana GN=At1g29670 PE=2 SV=1	Zinc finger protein, putative GN=RCOM_0664320 OS=Ricinus communis (Castor bean) PE=4 SV=1	zinc finger protein, putative [Ricinus communis]	Populus trichocarpa predicted protein, mRNA
Pc45406	General function prediction only	Molecular Function: iron ion binding (GO:0005506);; Cellular Component: cytoplasm (GO:0005737);; Biological Process: response to red or far red light (GO:0009639);; Biological Process: gibberellin biosynthetic process (GO:0009686);; Biological Process: response to gibberellin stimulus (GO:0009739);; Biological Process: unidimensional cell growth (GO:0009826);; Biological Process: flower developme…	--	Gibberellin 2-beta-dioxygenase 2 OS=Pisum sativum GN=GA2OX2 PE=2 SV=1	Putative uncharacterized protein GN=VIT_09s0002g05350 OS=Vitis vinifera (Grape) PE=3 SV=1	PREDICTED: gibberellin 3-beta-dioxygenase 3 [Vitis vinifera]	PREDICTED: Vitis vinifera gibberellin 2-beta-dioxygenase 7-like (LOC100251515), mRNA
Pc41516	--	--	--	--	--	--	Oryza sativa Japonica Group genomic DNA, chromosome 2, PAC clone:P0026H03
Pc37840	--	--	--	--	--	--	Daucus carota subsp. sativus mitochondrion, complete genome
Pc38202	Amino acid transport and metabolism	Molecular Function: cysteine synthase activity (GO:0004124);; Cellular Component: nucleus (GO:0005634);; Cellular Component: mitochondrion (GO:0005739);; Cellular Component: peroxisome (GO:0005777);; Cellular Component: plasma membrane (GO:0005886);; Biological Process: cysteine biosynthetic process from serine (GO:0006535);; Biological Process: aging (GO:0007568);; Cellular Component: chloroplas…	K01738|0.0|vvi:100264196|hypothetical protein LOC100264196	Cysteine synthase OS=Solanum tuberosum PE=2 SV=1	Cysteine synthase OS=Sesamum indicum (Oriental sesame) PE=2 SV=1	O-acetylserine(thiol)-lyase [Sesamum indicum]	Glycine max cysteine synthase (LOC547631), mRNA >gi|18252505|gb|AF452451.1| Glycine max cysteine synthase mRNA, complete cds
Pc41206	--	Molecular Function: protein binding (GO:0005515);; Cellular Component: cytoplasm (GO:0005737);; Biological Process: ubiquitin-dependent protein catabolic process (GO:0006511);;	--	Putative F-box/LRR-repeat protein 8 OS=Arabidopsis thaliana GN=FBL8 PE=2 SV=1	Avr9/Cf-9 rapidly elicited protein 189 GN=ACRE189 OS=Nicotiana tabacum (Common tobacco) PE=2 SV=1	Avr9/Cf-9 rapidly elicited protein 189 [Nicotiana tabacum]	--
Pc38718	--	Molecular Function: DNA binding (GO:0003677);; Molecular Function: helicase activity (GO:0004386);; Molecular Function: ATP binding (GO:0005524);; Cellular Component: nucleus (GO:0005634);; Biological Process: maintenance of chromatin silencing (GO:0006344);; Cellular Component: plastid (GO:0009536);; Biological Process: methylation (GO:0032259);; Molecular Function: protein homodimerization acti…	--	Helicase protein MOM1 OS=Arabidopsis thaliana GN=MOM1 PE=1 SV=1	Putative uncharacterized protein GN=VIT_06s0004g02600 OS=Vitis vinifera (Grape) PE=4 SV=1	unnamed protein product [Vitis vinifera]	--
Pc22449	General function prediction only	Cellular Component: plasma membrane (GO:0005886);; Biological Process: pollen tube growth (GO:0009860);; Biological Process: regulation of defense response (GO:0031347);;	--	Kinesin light chain 4 OS=Rattus norvegicus GN=Klc4 PE=2 SV=1	Uncharacterized protein GN=Solyc02g086840.2 OS=Solanum lycopersicum (Tomato) PE=4 SV=1	hypothetical protein VITISV_036421 [Vitis vinifera]	PREDICTED: Glycine max uncharacterized protein LOC100781737 (LOC100781737), mRNA
Pc12039	--	Cellular Component: nucleus (GO:0005634);; Cellular Component: cytoplasm (GO:0005737);; Biological Process: fatty acid beta-oxidation (GO:0006635);; Molecular Function: zinc ion binding (GO:0008270);; Biological Process: protein import into peroxisome matrix (GO:0016558);;	--	Probable E3 ubiquitin-protein ligase MARCH10 OS=Rattus norvegicus GN=March10 PE=2 SV=1	Putative uncharacterized protein GN=VIT_08s0040g01950 OS=Vitis vinifera (Grape) PE=4 SV=1	PREDICTED: uncharacterized protein LOC100265508 [Vitis vinifera]	Daucus carota subsp. sativus clone BAC C159C04 genomic sequence
Pc44639	--	Molecular Function: ATP transmembrane transporter activity (GO:0005347);; Cellular Component: mitochondrial inner membrane (GO:0005743);; Biological Process: glucose catabolic process (GO:0006007);; Biological Process: generation of precursor metabolites and energy (GO:0006091);; Biological Process: protein targeting to membrane (GO:0006612);; Biological Process: mitochondrial transport (GO:00068…	--	Adenine nucleotide transporter BT1, chloroplastic/mitochondrial OS=Arabidopsis thaliana GN=BT1 PE=1 SV=1	Putative uncharacterized protein GN=VITISV_005135 OS=Vitis vinifera (Grape) PE=3 SV=1	hypothetical protein VITISV_005135 [Vitis vinifera]	PREDICTED: Vitis vinifera protein brittle-1, chloroplastic/amyloplastic-like (LOC100261079), mRNA
Pc14083	General function prediction only	Cellular Component: nucleus (GO:0005634);; Cellular Component: mitochondrion (GO:0005739);; Cellular Component: cytosol (GO:0005829);; Biological Process: iron ion transport (GO:0006826);; Biological Process: metabolic process (GO:0008152);; Cellular Component: plastid (GO:0009536);; Biological Process: cytokinin biosynthetic process (GO:0009691);; Biological Process: response to auxin stimulus (…	K06966|3e-57|vvi:100259707|hypothetical protein LOC100259707	Cytokinin riboside 5&apos;-monophosphate phosphoribohydrolase LOG7 OS=Arabidopsis thaliana GN=LOG7 PE=1 SV=2	Carboxy-lyase, putative GN=RCOM_0225400 OS=Ricinus communis (Castor bean) PE=4 SV=1	carboxy-lyase, putative [Ricinus communis]	Ricinus communis carboxy-lyase, putative, mRNA
Pc714	--	Molecular Function: G-protein coupled receptor activity (GO:0004930);; Molecular Function: intracellular ligand-gated ion channel activity (GO:0005217);; Molecular Function: extracellular ligand-gated ion channel activity (GO:0005230);; Molecular Function: calcium channel activity (GO:0005262);; Cellular Component: extracellular region (GO:0005576);; Cellular Component: plasma membrane (GO:000588…	--	Glutamate receptor 3.5 OS=Arabidopsis thaliana GN=GLR3.5 PE=2 SV=2	Glutamate receptor GN=SlGLR3.4 OS=Solanum lycopersicum (Tomato) PE=3 SV=1	glutamate receptor 3.4 [Solanum lycopersicum]	Arabidopsis lyrata subsp. lyrata glutamate receptor 3.5 precursor, mRNA
Pc43915	--	Molecular Function: binding (GO:0005488);; Biological Process: DNA-dependent DNA replication (GO:0006261);; Biological Process: regulation of transcription, DNA-dependent (GO:0006355);; Biological Process: multicellular organismal development (GO:0007275);; Molecular Function: zinc ion binding (GO:0008270);; Cellular Component: intracellular membrane-bounded organelle (GO:0043231);; Molecular Fun…	--	PHD finger protein At1g33420 OS=Arabidopsis thaliana GN=At1g33420 PE=1 SV=1	Uncharacterized protein GN=Solyc04g007270.2 OS=Solanum lycopersicum (Tomato) PE=4 SV=1	PREDICTED: PHD finger protein At1g33420 [Vitis vinifera]	PREDICTED: Vitis vinifera PHD finger protein At1g33420-like (LOC100256176), mRNA
Pc25340	--	Molecular Function: phospholipase C activity (GO:0004629);; Molecular Function: protein serine/threonine kinase activity (GO:0004674);; Molecular Function: ATP binding (GO:0005524);; Cellular Component: plasma membrane (GO:0005886);; Biological Process: protein phosphorylation (GO:0006468);; Biological Process: lipid metabolic process (GO:0006629);; Cellular Component: plasmodesma (GO:0009506);; …	--	PI-PLC X domain-containing protein At5g67130 OS=Arabidopsis thaliana GN=At5g67130 PE=1 SV=1	Phospholipase C GN=ARALYDRAFT_474106 OS=Arabidopsis lyrata subsp. lyrata (Lyre-leaved rock-cress) PE=4 SV=1	phospholipase C [Arabidopsis lyrata subsp. lyrata]	Medicago truncatula MAP-like protein kinase (MTR_5g017090) mRNA, complete cds
Pc11725	--	Molecular Function: carboxylesterase activity (GO:0004091);; Cellular Component: cytosol (GO:0005829);; Cellular Component: plasma membrane (GO:0005886);; Biological Process: response to wounding (GO:0009611);; Biological Process: systemic acquired resistance (GO:0009627);; Biological Process: jasmonic acid metabolic process (GO:0009694);; Biological Process: salicylic acid metabolic process (GO:…	--	Methylesterase 17 OS=Arabidopsis thaliana GN=MES17 PE=1 SV=1	Uncharacterized protein OS=Glycine max (Soybean) PE=4 SV=2	PREDICTED: pheophorbidase-like [Glycine max]	Lotus japonicus clone JCVI-FLLj-17O16 unknown mRNA
Pc15808	--	Cellular Component: membrane (GO:0016020);;	--	Lysine-rich arabinogalactan protein 18 OS=Arabidopsis thaliana GN=AGP18 PE=2 SV=1	Putative uncharacterized protein GN=MTR_4g095280 OS=Medicago truncatula (Barrel medic) PE=4 SV=1	hypothetical protein MTR_4g095280 [Medicago truncatula]	--
Pc41700	General function prediction only	Cellular Component: cytoskeleton (GO:0005856);; Biological Process: plasma membrane organization (GO:0007009);; Biological Process: signal transduction (GO:0007165);; Molecular Function: cytoskeletal protein binding (GO:0008092);; Biological Process: monovalent inorganic cation transport (GO:0015672);; Cellular Component: axon (GO:0030424);; Biological Process: cellular protein localization (GO:0…	--	Ankyrin-2 OS=Homo sapiens GN=ANK2 PE=1 SV=4	Putative uncharacterized protein GN=VIT_05s0029g01580 OS=Vitis vinifera (Grape) PE=4 SV=1	unnamed protein product [Vitis vinifera]	--
Pc10215	--	Molecular Function: zinc ion binding (GO:0008270);; Molecular Function: metal ion binding (GO:0046872);;	--	RING-H2 finger protein ATL1 OS=Arabidopsis thaliana GN=ATL1 PE=2 SV=1	Predicted protein GN=POPTRDRAFT_769183 OS=Populus trichocarpa (Western balsam poplar) PE=4 SV=1	unnamed protein product [Vitis vinifera]	--
Pc31028	Lipid transport and metabolism	Molecular Function: glyceraldehyde-3-phosphate dehydrogenase (NAD+) (phosphorylating) activity (GO:0004365);; Molecular Function: phosphogluconate dehydrogenase (decarboxylating) activity (GO:0004616);; Cellular Component: mitochondrion (GO:0005739);; Cellular Component: mitochondrial matrix (GO:0005759);; Biological Process: pentose-phosphate shunt (GO:0006098);; Biological Process: isoleucine c…	K00020|1e-159|vvi:100242424|hypothetical protein LOC100242424	Probable 3-hydroxyisobutyrate dehydrogenase, mitochondrial OS=Arabidopsis thaliana GN=At4g20930 PE=2 SV=3	Putative uncharacterized protein GN=VIT_10s0003g05040 OS=Vitis vinifera (Grape) PE=4 SV=1	PREDICTED: probable 3-hydroxyisobutyrate dehydrogenase, mitochondrial [Vitis vinifera]	PREDICTED: Vitis vinifera probable 3-hydroxyisobutyrate dehydrogenase, mitochondrial-like (LOC100242424), mRNA
Pc38101	--	Cellular Component: early endosome (GO:0005769);; Cellular Component: Golgi apparatus (GO:0005794);; Cellular Component: trans-Golgi network (GO:0005802);; Cellular Component: plasma membrane (GO:0005886);; Biological Process: carbohydrate metabolic process (GO:0005975);; Biological Process: glycolysis (GO:0006096);; Biological Process: water transport (GO:0006833);; Biological Process: Golgi org…	--	Endoglucanase 9 OS=Oryza sativa subsp. japonica GN=GLU1 PE=2 SV=1	Cellulase (Fragment) GN=KOR1 OS=Populus nigra (Lombardy poplar) PE=4 SV=1	cellulase, partial [Populus nigra]	PREDICTED: Vitis vinifera endoglucanase 25-like (LOC100251815), mRNA
Pc40486	--	--	--	--	--	--	Porphyra yezoensis clone 12 microsatellite sequence
Pc41097	General function prediction only	Molecular Function: catalytic activity (GO:0003824);; Cellular Component: nucleus (GO:0005634);; Cellular Component: cytoplasm (GO:0005737);; Biological Process: metabolic process (GO:0008152);; Molecular Function: hydrolase activity (GO:0016787);;	--	Uncharacterized hydrolase YugF OS=Bacillus subtilis (strain 168) GN=yugF PE=3 SV=1	Predicted protein GN=POPTRDRAFT_566934 OS=Populus trichocarpa (Western balsam poplar) PE=4 SV=1	predicted protein [Populus trichocarpa]	PREDICTED: Vitis vinifera uncharacterized LOC100254284 (LOC100254284), mRNA
Pc33657	Function unknown	Biological Process: MAPK cascade (GO:0000165);; Biological Process: polysaccharide biosynthetic process (GO:0000271);; Molecular Function: protein serine/threonine kinase activity (GO:0004674);; Molecular Function: protein tyrosine kinase activity (GO:0004713);; Molecular Function: protein binding (GO:0005515);; Molecular Function: ATP binding (GO:0005524);; Cellular Component: extracellular regi…	--	Probable LRR receptor-like serine/threonine-protein kinase At1g06840 OS=Arabidopsis thaliana GN=At1g06840 PE=1 SV=2	Putative uncharacterized protein GN=VIT_06s0004g08250 OS=Vitis vinifera (Grape) PE=3 SV=1	PREDICTED: probable LRR receptor-like serine/threonine-protein kinase At1g06840-like [Vitis vinifera]	Ricinus communis protein with unknown function, mRNA
Pc15334	Posttranslational modification, protein turnover, chaperones	Biological Process: response to molecule of fungal origin (GO:0002238);; Molecular Function: ubiquitin-protein ligase activity (GO:0004842);; Cellular Component: nucleus (GO:0005634);; Cellular Component: plasma membrane (GO:0005886);; Biological Process: signal transduction (GO:0007165);; Molecular Function: zinc ion binding (GO:0008270);; Biological Process: response to bacterium (GO:0009617);;…	--	RING-H2 finger protein ATL51 OS=Arabidopsis thaliana GN=ATL51 PE=2 SV=2	Uncharacterized protein GN=Solyc01g081040.2 OS=Solanum lycopersicum (Tomato) PE=4 SV=1	RING-H2 finger protein ATL51 [Arabidopsis thaliana]	Arabidopsis lyrata subsp. lyrata hypothetical protein, mRNA
Pc28508	--	Cellular Component: mitochondrion (GO:0005739);; Cellular Component: membrane (GO:0016020);;	--	Solute carrier family 35 member F1 OS=Homo sapiens GN=SLC35F1 PE=2 SV=2	Putative uncharacterized protein GN=VIT_05s0124g00280 OS=Vitis vinifera (Grape) PE=4 SV=1	PREDICTED: solute carrier family 35 member F1 [Vitis vinifera]	Medicago truncatula Solute carrier family 35 member F1 (MTR_7g006080) mRNA, complete cds
Pc4901	--	Biological Process: response to superoxide (GO:0000303);; Biological Process: regionalization (GO:0003002);; Molecular Function: DNA binding (GO:0003677);; Molecular Function: sequence-specific DNA binding transcription factor activity (GO:0003700);; Molecular Function: actin binding (GO:0003779);; Cellular Component: nucleus (GO:0005634);; Cellular Component: cytoplasm (GO:0005737);; Cellular Co…	--	BEL1-like homeodomain protein 1 OS=Arabidopsis thaliana GN=BLH1 PE=1 SV=1	Bel1 homeotic protein, putative GN=RCOM_0418780 OS=Ricinus communis (Castor bean) PE=3 SV=1	bel1 homeotic protein, putative [Ricinus communis]	Populus trichocarpa predicted protein, mRNA
Pc17856	--	Molecular Function: nucleotide binding (GO:0000166);; Molecular Function: protein kinase activity (GO:0004672);; Cellular Component: cytosol (GO:0005829);; Cellular Component: ribosome (GO:0005840);; Biological Process: polysaccharide metabolic process (GO:0005976);; Biological Process: cellular protein modification process (GO:0006464);; Biological Process: phosphorus metabolic process (GO:00067…	--	Probable LRR receptor-like serine/threonine-protein kinase At4g37250 OS=Arabidopsis thaliana GN=At4g37250 PE=2 SV=1	Uncharacterized protein GN=Solyc01g107650.2 OS=Solanum lycopersicum (Tomato) PE=4 SV=1	PREDICTED: receptor protein kinase-like protein At4g34220-like [Vitis vinifera]	PREDICTED: Glycine max probable LRR receptor-like serine/threonine-protein kinase At4g37250-like (LOC100776204), mRNA
Pc6715	--	--	--	--	--	--	Pyrus pyrifolia genes for F-box proteins, S ribonuclease, complete cds, haplotype: S4
Pc49358	--	--	--	--	Putative retrotransposon polyprotein GN=F25I24.200 OS=Arabidopsis thaliana (Mouse-ear cress) PE=2 SV=1	putative retrotransposon polyprotein [Arabidopsis thaliana]	--
Pc29289	--	Cellular Component: endoplasmic reticulum (GO:0005783);; Biological Process: protein folding (GO:0006457);; Biological Process: ER-nucleus signaling pathway (GO:0006984);; Biological Process: response to heat (GO:0009408);; Cellular Component: chloroplast (GO:0009507);; Biological Process: pollen development (GO:0009555);; Biological Process: response to high light intensity (GO:0009644);; Biolog…	--	--	Uncharacterized protein GN=Solyc01g106470.2 OS=Solanum lycopersicum (Tomato) PE=4 SV=1	conserved hypothetical protein [Ricinus communis]	Medicago truncatula Nicotiana tabacum ORF (MTR_2g010460) mRNA, complete cds
Pc41875	--	Molecular Function: protein kinase activity (GO:0004672);; Molecular Function: protein tyrosine kinase activity (GO:0004713);; Molecular Function: protein binding (GO:0005515);; Molecular Function: ATP binding (GO:0005524);; Cellular Component: vacuole (GO:0005773);; Cellular Component: plasma membrane (GO:0005886);; Biological Process: protein phosphorylation (GO:0006468);; Biological Process: N…	K14500|0.0|vvi:100249852|hypothetical protein LOC100249852	Probable serine/threonine-protein kinase At5g41260 OS=Arabidopsis thaliana GN=At5g41260 PE=1 SV=1	Putative uncharacterized protein GN=VIT_15s0046g02900 OS=Vitis vinifera (Grape) PE=4 SV=1	PREDICTED: probable serine/threonine-protein kinase At5g41260 [Vitis vinifera]	PREDICTED: Vitis vinifera probable serine/threonine-protein kinase At5g41260-like (LOC100249852), mRNA
Pc16569	Cell cycle control, cell division, chromosome partitioning	Cellular Component: nuclear chromosome (GO:0000228);; Cellular Component: condensin complex (GO:0000796);; Biological Process: cytokinesis by cell plate formation (GO:0000911);; Molecular Function: transporter activity (GO:0005215);; Molecular Function: ATP binding (GO:0005524);; Cellular Component: nucleus (GO:0005634);; Cellular Component: cytoplasm (GO:0005737);; Biological Process: DNA replic…	K06674|0.0|vvi:100245029|hypothetical protein LOC100245029	Structural maintenance of chromosomes protein 2-1 OS=Arabidopsis thaliana GN=SMC2-1 PE=2 SV=2	Structural maintenance of chromosomes protein GN=VIT_16s0022g00060 OS=Vitis vinifera (Grape) PE=3 SV=1	PREDICTED: structural maintenance of chromosomes protein 2-1 [Vitis vinifera]	PREDICTED: Vitis vinifera structural maintenance of chromosomes protein 2-1-like (LOC100245029), mRNA
Pc26687	--	Cellular Component: extracellular region (GO:0005576);; Cellular Component: mitochondrion (GO:0005739);; Cellular Component: Golgi apparatus (GO:0005794);; Cellular Component: cytosol (GO:0005829);; Cellular Component: plasma membrane (GO:0005886);; Molecular Function: cellulase activity (GO:0008810);; Cellular Component: plant-type cell wall (GO:0009505);; Cellular Component: plasmodesma (GO:000…	--	Endoglucanase 2 (Fragment) OS=Persea americana GN=CEL2 PE=2 SV=1	Acidic cellulase OS=Citrus sinensis (Sweet orange) PE=2 SV=1	acidic cellulase [Citrus sinensis]	PREDICTED: Glycine max endo-1,4-beta-glucancase precursor (Cel9), mRNA
Pc4020	--	--	--	--	--	--	Cymbidium goeringii clone CG1713 microsatellite sequence
Pc27769	--	Molecular Function: magnesium ion binding (GO:0000287);; Molecular Function: DNA binding (GO:0003677);; Molecular Function: diacylglycerol kinase activity (GO:0004143);; Molecular Function: calmodulin binding (GO:0005516);; Molecular Function: ATP binding (GO:0005524);; Cellular Component: nucleus (GO:0005634);; Cellular Component: Golgi apparatus (GO:0005794);; Cellular Component: cytosol (GO:00…	K04718|3e-54|vvi:100248229|hypothetical protein LOC100248229	Sphingosine kinase B OS=Dictyostelium discoideum GN=sgkB PE=2 SV=1	Putative uncharacterized protein GN=VIT_00s0181g00250 OS=Vitis vinifera (Grape) PE=4 SV=1	PREDICTED: sphingosine kinase B-like [Vitis vinifera]	PREDICTED: Vitis vinifera sphingosine kinase B-like (LOC100248229), mRNA
Pc4365	--	Molecular Function: guanylate cyclase activity (GO:0004383);; Molecular Function: protein kinase activity (GO:0004672);; Molecular Function: transmembrane receptor protein tyrosine kinase activity (GO:0004714);; Molecular Function: ATP binding (GO:0005524);; Cellular Component: extracellular region (GO:0005576);; Cellular Component: mitochondrion (GO:0005739);; Cellular Component: plasma membrane…	--	LysM domain receptor-like kinase 4 OS=Arabidopsis thaliana GN=LYK4 PE=1 SV=1	BRASSINOSTEROID INSENSITIVE 1-associated receptor kinase 1, putative GN=RCOM_0411660 OS=Ricinus communis (Castor bean) PE=4 SV=1	BRASSINOSTEROID INSENSITIVE 1-associated receptor kinase 1 precursor, putative [Ricinus communis]	PREDICTED: Vitis vinifera wall-associated receptor kinase-like 4-like (LOC100242712), mRNA
Pc27062	--	Molecular Function: zinc ion binding (GO:0008270);; Cellular Component: membrane (GO:0016020);; Molecular Function: metal ion binding (GO:0046872);;	--	--	Predicted protein GN=POPTRDRAFT_768218 OS=Populus trichocarpa (Western balsam poplar) PE=4 SV=1	predicted protein [Populus trichocarpa]	--
Pc41927	--	Biological Process: negative regulation of transcription from RNA polymerase II promoter (GO:0000122);; Molecular Function: ubiquitin-protein ligase activity (GO:0004842);; Molecular Function: ATP binding (GO:0005524);; Cellular Component: nucleus (GO:0005634);; Cellular Component: nucleoplasm (GO:0005654);; Cellular Component: cytoplasm (GO:0005737);; Cellular Component: cytosol (GO:0005829);; C…	--	SUMO-conjugating enzyme UBC9 OS=Arabidopsis thaliana GN=UBC9 PE=1 SV=1	Predicted protein GN=POPTRDRAFT_561006 OS=Populus trichocarpa (Western balsam poplar) PE=3 SV=1	predicted protein [Populus trichocarpa]	Solanum nigrum ubiquitin-conjugating enzyme E2 (UBC2) mRNA, partial cds
Pc23495	--	--	--	--	--	--	P.crispum PR2 gene for pathogenesis-related protein 2
Pc28368	Translation, ribosomal structure and biogenesis	Molecular Function: catalytic activity (GO:0003824);; Cellular Component: nucleus (GO:0005634);; Biological Process: tRNA modification (GO:0006400);; Cellular Component: phragmoplast (GO:0009524);; Biological Process: mRNA modification (GO:0016556);; Molecular Function: tRNA dihydrouridine synthase activity (GO:0017150);; Biological Process: methylglyoxal catabolic process to D-lactate (GO:001924…	K05539|5e-85|rcu:RCOM_0968080|tRNA-dihydrouridine synthase A, putative	tRNA-dihydrouridine synthase A OS=Haemophilus ducreyi (strain 35000HP / ATCC 700724) GN=dusA PE=3 SV=1	tRNA-dihydrouridine synthase GN=RCOM_0968080 OS=Ricinus communis (Castor bean) PE=3 SV=1	tRNA-dihydrouridine synthase A, putative [Ricinus communis]	PREDICTED: Vitis vinifera tRNA-dihydrouridine synthase A-like, transcript variant 2 (LOC100248175), mRNA
Pc20564	--	--	--	--	Predicted protein GN=POPTRDRAFT_799909 OS=Populus trichocarpa (Western balsam poplar) PE=3 SV=1	predicted protein [Populus trichocarpa]	--
Pc30791	Cytoskeleton	Biological Process: M phase of mitotic cell cycle (GO:0000087);; Molecular Function: nucleotide binding (GO:0000166);; Biological Process: nuclear division (GO:0000280);; Biological Process: phragmoplast assembly (GO:0000914);; Molecular Function: microtubule motor activity (GO:0003777);; Molecular Function: protein binding (GO:0005515);; Molecular Function: ATP binding (GO:0005524);; Cellular Co…	--	Kinesin-1-like protein PSS1 OS=Oryza sativa subsp. japonica GN=PSS1 PE=1 SV=1	Kinesin heavy chain, putative GN=RCOM_1430490 OS=Ricinus communis (Castor bean) PE=3 SV=1	PREDICTED: kinesin-related protein 3-like [Vitis vinifera]	Daucus carota subsp. sativus clone BAC C083A10 genomic sequence
Pc45076	--	--	K12571|4e-08|ddi:DDB_G0269694|pan2	Uncharacterized SDCCAG3 family protein OS=Dictyostelium discoideum GN=DDB_G0286065 PE=3 SV=1	Uncharacterized protein GN=Solyc11g044460.1 OS=Solanum lycopersicum (Tomato) PE=4 SV=1	hypothetical protein NDAI_0E05070 [Naumovozyma dairenensis CBS 421]	clone BAC96P5a, complete sequence
Pc35079	--	--	--	--	Uncharacterized protein GN=Solyc07g064560.2 OS=Solanum lycopersicum (Tomato) PE=4 SV=1	PREDICTED: uncharacterized protein LOC100257339 [Vitis vinifera]	--
Pc28547	--	--	--	--	Uncharacterized protein GN=Solyc07g053190.2 OS=Solanum lycopersicum (Tomato) PE=4 SV=1	unnamed protein product [Vitis vinifera]	--
Pc8366	--	Biological Process: phosphorylation (GO:0016310);;	--	--	Putative kinase interacting protein, identical GN=SDM1_56t00005 OS=Solanum demissum (Wild potato) PE=4 SV=1	Putative kinase interacting protein, identical [Solanum demissum]	Solanum demissum chromosome 5 clone PGEC475B22, complete sequence
Pc37865	General function prediction only	Molecular Function: nucleotide binding (GO:0000166);; Molecular Function: ATP binding (GO:0005524);; Cellular Component: protein complex (GO:0043234);;	K06883|1e-166|vvi:100264657|hypothetical protein LOC100264657	GPN-loop GTPase 3 OS=Danio rerio GN=gpn3 PE=2 SV=2	Uncharacterized protein GN=Solyc09g020140.2 OS=Solanum lycopersicum (Tomato) PE=4 SV=1	unknown [Lotus japonicus]	PREDICTED: Vitis vinifera GPN-loop GTPase 3 homolog-like (LOC100264657), mRNA
Pc29875	--	Molecular Function: nucleic acid binding (GO:0003676);; Molecular Function: ATP binding (GO:0005524);; Cellular Component: mitochondrion (GO:0005739);; Biological Process: sister chromatid cohesion (GO:0007062);; Biological Process: synapsis (GO:0007129);; Biological Process: reciprocal meiotic recombination (GO:0007131);; Molecular Function: ATP-dependent helicase activity (GO:0008026);; Biologi…	--	Pentatricopeptide repeat-containing protein At4g33170 OS=Arabidopsis thaliana GN=PCMP-H53 PE=2 SV=1	Pentatricopeptide repeat-containing protein, putative GN=RCOM_0707840 OS=Ricinus communis (Castor bean) PE=4 SV=1	pentatricopeptide repeat-containing protein, putative [Ricinus communis]	Ricinus communis pentatricopeptide repeat-containing protein, putative, mRNA
Pc31872	--	--	--	--	BZIP DNA-binding protein GN=CPRF4b OS=Petroselinum crispum (Parsley) PE=2 SV=1	bZIP DNA-binding protein [Petroselinum crispum]	P.crispum mRNA for bZIP DNA-binding protein CPRF4b
Pc46839	--	Cellular Component: nucleoplasm (GO:0005654);; Biological Process: transcription, DNA-dependent (GO:0006351);; Biological Process: multicellular organismal development (GO:0007275);; Biological Process: gene expression (GO:0010467);; Biological Process: RNA metabolic process (GO:0016070);; Biological Process: regulation of cellular process (GO:0050794);;	--	Protein SOMBRERO OS=Arabidopsis thaliana GN=SMB PE=1 SV=1	Uncharacterized protein OS=Glycine max (Soybean) PE=4 SV=1	PREDICTED: protein SOMBRERO-like [Glycine max]	PREDICTED: Vitis vinifera protein SOMBRERO-like (LOC100255276), mRNA
Pc43603	--	Biological Process: transport (GO:0006810);; Cellular Component: chloroplast inner membrane (GO:0009706);;	--	Protein TIC 22, chloroplastic OS=Arabidopsis thaliana GN=TIC22 PE=1 SV=1	Putative uncharacterized protein GN=VIT_18s0001g10590 OS=Vitis vinifera (Grape) PE=4 SV=1	PREDICTED: protein TIC 22, chloroplastic-like isoform 1 [Vitis vinifera]	Populus trichocarpa predicted protein, mRNA
Pc26637	Cytoskeleton	Molecular Function: microfilament motor activity (GO:0000146);; Cellular Component: stress fiber (GO:0001725);; Cellular Component: photoreceptor outer segment (GO:0001750);; Cellular Component: photoreceptor inner segment (GO:0001917);; Biological Process: regulation of heart rate (GO:0002027);; Molecular Function: motor activity (GO:0003774);; Molecular Function: calmodulin binding (GO:0005516)…	--	Myosin-VIIa OS=Drosophila melanogaster GN=ck PE=1 SV=1	Myosin vIII, putative GN=RCOM_1254430 OS=Ricinus communis (Castor bean) PE=4 SV=1	PREDICTED: myosin-J heavy chain-like [Glycine max]	Ricinus communis myosin vIII, putative, mRNA
Pc4402	Translation, ribosomal structure and biogenesis	Biological Process: nuclear-transcribed mRNA catabolic process, nonsense-mediated decay (GO:0000184);; Molecular Function: RNA binding (GO:0003723);; Molecular Function: structural constituent of ribosome (GO:0003735);; Cellular Component: mitochondrion (GO:0005739);; Biological Process: translation (GO:0006412);; Biological Process: translational initiation (GO:0006413);; Biological Process: tra…	K02924|3e-31|rcu:RCOM_0701310|ribosomal protein L39e, putative	60S ribosomal protein L39 OS=Zea mays GN=RPL39 PE=3 SV=1	Putative uncharacterized protein GN=VIT_11s0149g00240 OS=Vitis vinifera (Grape) PE=3 SV=1	unnamed protein product [Vitis vinifera]	Ricinus communis ribosomal protein L39e, putative, mRNA
Pc38204	General function prediction only	Molecular Function: nucleotide binding (GO:0000166);; Cellular Component: nucleus (GO:0005634);; Cellular Component: cytoplasm (GO:0005737);; Cellular Component: heterotrimeric G-protein complex (GO:0005834);; Biological Process: nucleobase-containing compound metabolic process (GO:0006139);; Biological Process: multicellular organismal development (GO:0007275);; Biological Process: cellular bios…	--	WD repeat-containing protein 18 OS=Rattus norvegicus GN=Wdr18 PE=2 SV=1	Putative uncharacterized protein GN=VIT_18s0001g10390 OS=Vitis vinifera (Grape) PE=4 SV=1	PREDICTED: WD repeat-containing protein 18 [Vitis vinifera]	PREDICTED: Vitis vinifera WD repeat-containing protein 18-like (LOC100264347), mRNA
Pc8433	--	Molecular Function: oxidoreductase activity, acting on paired donors, with incorporation or reduction of molecular oxygen, NADH or NADPH as one donor, and incorporation of one atom of oxygen (GO:0016709);; Biological Process: aromatic compound catabolic process (GO:0019439);;	K03380|6e-30|ppl:POSPLDRAFT_90902|hypothetical protein	Phenol 2-monooxygenase OS=Trichosporon cutaneum PE=1 SV=3	Monooxygenase GN=Esi_0017_0119 OS=Ectocarpus siliculosus (Brown alga) PE=4 SV=1	hypothetical protein AURDEDRAFT_183516 [Auricularia delicata TFB-10046 SS5]	--
Pc30679	--	Biological Process: microtubule cytoskeleton organization (GO:0000226);; Biological Process: cytokinesis by cell plate formation (GO:0000911);; Molecular Function: microtubule motor activity (GO:0003777);; Molecular Function: protein binding (GO:0005515);; Molecular Function: ATP binding (GO:0005524);; Cellular Component: cytoplasm (GO:0005737);; Cellular Component: spindle (GO:0005819);; Cellula…	--	Kinesin-like protein KIF11 OS=Homo sapiens GN=KIF11 PE=1 SV=2	Uncharacterized protein GN=Solyc03g005620.2 OS=Solanum lycopersicum (Tomato) PE=3 SV=1	predicted protein [Populus trichocarpa]	PREDICTED: Vitis vinifera kinesin-like protein KIF11-like (LOC100264847), mRNA
Pc22518	--	Cellular Component: nucleus (GO:0005634);; Cellular Component: plasmodesma (GO:0009506);; Biological Process: response to auxin stimulus (GO:0009733);; Biological Process: response to brassinosteroid stimulus (GO:0009741);; Biological Process: response to cyclopentenone (GO:0010583);;	--	Probable membrane-associated kinase regulator 3 OS=Arabidopsis thaliana GN=MAKR3 PE=2 SV=1	Putative uncharacterized protein GN=RCOM_0626470 OS=Ricinus communis (Castor bean) PE=4 SV=1	conserved hypothetical protein [Ricinus communis]	PREDICTED: Glycine max probable membrane-associated kinase regulator 4-like (LOC100780248), mRNA
Pc3233	--	Cellular Component: nucleus (GO:0005634);; Cellular Component: endosome (GO:0005768);; Cellular Component: Golgi apparatus (GO:0005794);; Cellular Component: trans-Golgi network (GO:0005802);; Cellular Component: cytosol (GO:0005829);; Cellular Component: plasma membrane (GO:0005886);;	--	--	Putative uncharacterized protein GN=RCOM_0772310 OS=Ricinus communis (Castor bean) PE=4 SV=1	hypothetical protein RCOM_0772310 [Ricinus communis]	Lotus japonicus cDNA, clone: LjFL1-056-DB02, HTC
Pc32744	General function prediction only	Cellular Component: peroxisome (GO:0005777);; Cellular Component: cytosol (GO:0005829);; Molecular Function: peptidase activity (GO:0008233);;	K06889|1e-127|vvi:100257601|hypothetical protein LOC100257601	Putative uncharacterized protein YDL057W OS=Saccharomyces cerevisiae (strain ATCC 204508 / S288c) GN=YDL057W PE=2 SV=1	Uncharacterized protein GN=Solyc07g039510.2 OS=Solanum lycopersicum (Tomato) PE=4 SV=1	PREDICTED: uncharacterized protein LOC100257601 [Vitis vinifera]	PREDICTED: Vitis vinifera uncharacterized LOC100247545 (LOC100247545), mRNA
Pc304	--	Biological Process: respiratory burst involved in defense response (GO:0002679);; Cellular Component: nucleolus (GO:0005730);; Cellular Component: mitochondrion (GO:0005739);; Biological Process: ethylene mediated signaling pathway (GO:0009873);; Biological Process: response to chitin (GO:0010200);; Biological Process: proline transport (GO:0015824);; Biological Process: intracellular signal tran…	--	--	Uncharacterized protein GN=F14G6.20 OS=Arabidopsis thaliana (Mouse-ear cress) PE=2 SV=1	uncharacterized protein [Arabidopsis thaliana]	--
Pc33120	--	Molecular Function: nucleotide-sugar transmembrane transporter activity (GO:0005338);; Cellular Component: endosome (GO:0005768);; Cellular Component: Golgi apparatus (GO:0005794);; Cellular Component: trans-Golgi network (GO:0005802);; Cellular Component: plasma membrane (GO:0005886);; Biological Process: purine nucleobase transport (GO:0006863);; Molecular Function: organic anion transmembrane …	--	Probable sugar phosphate/phosphate translocator At3g14410 OS=Arabidopsis thaliana GN=At3g14410 PE=2 SV=1	Uncharacterized protein GN=Solyc07g056530.2 OS=Solanum lycopersicum (Tomato) PE=4 SV=1	hypothetical protein ARALYDRAFT_897714 [Arabidopsis lyrata subsp. lyrata]	PREDICTED: Vitis vinifera probable sugar phosphate/phosphate translocator At3g14410-like (LOC100265671), mRNA
Pc15873	--	Molecular Function: cation binding (GO:0043169);; Biological Process: cellular metabolic process (GO:0044237);; Molecular Function: inositol trisphosphate kinase activity (GO:0051766);; Biological Process: organic substance metabolic process (GO:0071704);; Molecular Function: organic cyclic compound binding (GO:0097159);;	--	--	Polyprotein, putative GN=SDM1_42t00023 OS=Solanum demissum (Wild potato) PE=4 SV=1	Polyprotein, putative [Solanum demissum]	--
Pc8592	General function prediction only	Cellular Component: nucleotide-excision repair complex (GO:0000109);; Molecular Function: nucleotide binding (GO:0000166);; Biological Process: protein polyubiquitination (GO:0000209);; Molecular Function: DNA helicase activity (GO:0003678);; Molecular Function: ubiquitin-protein ligase activity (GO:0004842);; Cellular Component: nucleus (GO:0005634);; Cellular Component: mitochondrion (GO:000573…	K10570|2e-80|rcu:RCOM_1587390|WD-repeat protein, putative (EC:2.3.1.48)	DNA excision repair protein ERCC-8 OS=Mus musculus GN=Ercc8 PE=2 SV=2	Putative uncharacterized protein GN=VIT_18s0001g09100 OS=Vitis vinifera (Grape) PE=4 SV=1	unnamed protein product [Vitis vinifera]	Populus trichocarpa predicted protein, mRNA
Pc4340	--	Cellular Component: endoplasmic reticulum (GO:0005783);; Cellular Component: Golgi apparatus (GO:0005794);; Biological Process: tryptophan catabolic process (GO:0006569);; Biological Process: protein targeting to membrane (GO:0006612);; Biological Process: response to oxidative stress (GO:0006979);; Biological Process: response to wounding (GO:0009611);; Biological Process: response to fungus (GO…	--	Probable galacturonosyltransferase-like 1 OS=Arabidopsis thaliana GN=GATL1 PE=2 SV=1	Uncharacterized protein GN=Solyc04g079860.1 OS=Solanum lycopersicum (Tomato) PE=4 SV=1	PREDICTED: probable galacturonosyltransferase-like 1-like [Glycine max]	Medicago truncatula clone JCVI-FLMt-16O17 unknown mRNA
Pc3384	--	Cellular Component: nucleus (GO:0005634);; Biological Process: fatty acid metabolic process (GO:0006631);; Biological Process: defense response (GO:0006952);; Molecular Function: S-adenosylmethionine-dependent methyltransferase activity (GO:0008757);; Cellular Component: plastid (GO:0009536);; Biological Process: response to wounding (GO:0009611);; Biological Process: response to fungus (GO:00096…	--	Benzoate carboxyl methyltransferase OS=Antirrhinum majus GN=BAMT PE=1 SV=1	Putative uncharacterized protein GN=VIT_12s0057g01070 OS=Vitis vinifera (Grape) PE=4 SV=1	unnamed protein product [Vitis vinifera]	Ricinus communis 60S ribosomal protein L27a, putative, mRNA
Pc24688	Posttranslational modification, protein turnover, chaperones	Molecular Function: binding (GO:0005488);; Molecular Function: protein binding (GO:0005515);; Biological Process: protein folding (GO:0006457);; Biological Process: response to stress (GO:0006950);; Biological Process: response to heat (GO:0009408);; Cellular Component: plastid (GO:0009536);; Molecular Function: ion binding (GO:0043167);; Biological Process: primary metabolic process (GO:0044238)…	--	Chaperone protein dnaJ 11, chloroplastic OS=Arabidopsis thaliana GN=ATJ11 PE=1 SV=2	Putative uncharacterized protein GN=VIT_19s0015g01370 OS=Vitis vinifera (Grape) PE=4 SV=1	PREDICTED: chaperone protein dnaJ 11, chloroplastic [Vitis vinifera]	--
Pc4664	Carbohydrate transport and metabolism	Molecular Function: protein histidine kinase activity (GO:0004673);; Molecular Function: protein binding (GO:0005515);; Molecular Function: ATP binding (GO:0005524);; Cellular Component: mitochondrion (GO:0005739);; Biological Process: polysaccharide metabolic process (GO:0005976);; Biological Process: starch catabolic process (GO:0005983);; Biological Process: transport (GO:0006810);; Biological…	K08244|0.0|ath:AT1G10760|SEX1	Alpha-glucan water dikinase 1, chloroplastic OS=Arabidopsis thaliana GN=GWD1 PE=1 SV=2	Alpha-glucan water dikinase GN=GWD OS=Solanum tuberosum (Potato) PE=4 SV=1	alpha-glucan water dikinase [Solanum tuberosum]	PREDICTED: Vitis vinifera alpha-glucan water dikinase, chloroplastic-like (LOC100246568), mRNA
Pc41844	Coenzyme transport and metabolism	Molecular Function: catalytic activity (GO:0003824);; Molecular Function: uroporphyrinogen-III synthase activity (GO:0004852);; Biological Process: porphyrin-containing compound biosynthetic process (GO:0006779);; Biological Process: uroporphyrinogen III biosynthetic process (GO:0006780);; Cellular Component: chloroplast (GO:0009507);; Cellular Component: plastid (GO:0009536);; Biological Process…	K01719|1e-136|vvi:100250675|hypothetical protein LOC100250675	Uroporphyrinogen-III synthase, chloroplastic OS=Oryza sativa subsp. japonica GN=UROS PE=2 SV=1	Putative uncharacterized protein GN=VIT_18s0001g11090 OS=Vitis vinifera (Grape) PE=4 SV=1	PREDICTED: uroporphyrinogen-III synthase, chloroplastic-like [Vitis vinifera]	PREDICTED: Vitis vinifera uroporphyrinogen-III synthase, chloroplastic-like (LOC100250675), mRNA
Pc38176	General function prediction only	Cellular Component: nucleus (GO:0005634);; Biological Process: protein glycosylation (GO:0006486);; Cellular Component: cytoplasmic membrane-bounded vesicle (GO:0016023);; Molecular Function: hydrolase activity (GO:0016787);;	--	--	Uncharacterized protein GN=Solyc09g007380.2 OS=Solanum lycopersicum (Tomato) PE=4 SV=1	PREDICTED: uncharacterized protein LOC100248201 [Vitis vinifera]	PREDICTED: Vitis vinifera uncharacterized LOC100248201 (LOC100248201), mRNA
Pc37445	--	--	--	--	Putative uncharacterized protein GN=MTR_6g091350 OS=Medicago truncatula (Barrel medic) PE=4 SV=1	hypothetical protein MTR_6g091350 [Medicago truncatula]	--
Pc9708	--	Molecular Function: binding (GO:0005488);; Molecular Function: hydrolase activity (GO:0016787);;	--	Uncharacterized mitochondrial protein AtMg00810 OS=Arabidopsis thaliana GN=AtMg00810 PE=4 SV=1	LTR retrotransposon-like protein (Fragment) OS=Rhodiola fastigiata PE=2 SV=1	LTR retrotransposon-like protein [Rhodiola fastigiata]	Populus trichocarpa clone POP083-O02, complete sequence
Pc9048	--	--	--	--	--	--	Manihot esculenta precursor microRNA miR394b gene, complete sequence
Pc42282	--	Cellular Component: nucleolus (GO:0005730);; Cellular Component: cytosol (GO:0005829);; Cellular Component: plasma membrane (GO:0005886);; Cellular Component: plasmodesma (GO:0009506);;	--	Uncharacterized protein Os08g0359500 OS=Oryza sativa subsp. japonica GN=Os08g0359500 PE=2 SV=1	p23-like protein (Fragment) OS=Zea mays (Maize) PE=2 SV=1	p23-like protein [Zea mays]	Micromonas pusilla CCMP1545 predicted protein, mRNA
Pc30398	--	Molecular Function: transporter activity (GO:0005215);; Molecular Function: ATP transmembrane transporter activity (GO:0005347);; Cellular Component: mitochondrion (GO:0005739);; Cellular Component: mitochondrial inner membrane (GO:0005743);; Cellular Component: vacuolar membrane (GO:0005774);; Cellular Component: plasma membrane (GO:0005886);; Biological Process: glucose catabolic process (GO:00…	--	Mitochondrial substrate carrier family protein B OS=Dictyostelium discoideum GN=mcfB PE=3 SV=1	Putative uncharacterized protein GN=VIT_13s0019g02440 OS=Vitis vinifera (Grape) PE=3 SV=1	PREDICTED: mitochondrial substrate carrier family protein B isoform 1 [Vitis vinifera]	PREDICTED: Vitis vinifera mitochondrial substrate carrier family protein B-like, transcript variant 1 (LOC100265022), mRNA
Pc2244	--	--	--	F-box/FBD/LRR-repeat protein At1g13570 OS=Arabidopsis thaliana GN=At1g13570 PE=2 SV=1	Uncharacterized protein GN=Solyc04g005900.2 OS=Solanum lycopersicum (Tomato) PE=4 SV=1	ubiquitin-protein ligase, putative [Ricinus communis]	--
Pc36319	--	Molecular Function: alpha-glucosidase activity (GO:0004558);; Cellular Component: nucleus (GO:0005634);; Cellular Component: endoplasmic reticulum (GO:0005783);; Cellular Component: plasma membrane (GO:0005886);; Biological Process: cellular protein modification process (GO:0006464);; Biological Process: metabolic process (GO:0008152);; Biological Process: root epidermal cell differentiation (GO:…	K01228|1e-105|vvi:100264375|hypothetical protein LOC100264375	Mannosyl-oligosaccharide glucosidase OS=Homo sapiens GN=MOGS PE=1 SV=5	Putative uncharacterized protein GN=VIT_01s0010g03300 OS=Vitis vinifera (Grape) PE=4 SV=1	PREDICTED: mannosyl-oligosaccharide glucosidase isoform 1 [Vitis vinifera]	PREDICTED: Vitis vinifera mannosyl-oligosaccharide glucosidase-like (LOC100264375), mRNA
Pc15694	--	Cellular Component: mitochondrion (GO:0005739);; Cellular Component: chloroplast (GO:0009507);; Biological Process: phloem or xylem histogenesis (GO:0010087);; Biological Process: sugar mediated signaling pathway (GO:0010182);; Biological Process: leaf vascular tissue pattern formation (GO:0010305);; Biological Process: cotyledon vascular tissue pattern formation (GO:0010588);; Biological Process…	--	Pentatricopeptide repeat-containing protein At1g06145 OS=Arabidopsis thaliana GN=EMB1444 PE=2 SV=2	Putative uncharacterized protein GN=VITISV_023383 OS=Vitis vinifera (Grape) PE=4 SV=1	hypothetical protein VITISV_023383 [Vitis vinifera]	--
Pc16086	--	Molecular Function: protein kinase activity (GO:0004672);; Molecular Function: protein binding (GO:0005515);; Molecular Function: ATP binding (GO:0005524);; Cellular Component: vacuole (GO:0005773);; Cellular Component: plasma membrane (GO:0005886);; Biological Process: protein phosphorylation (GO:0006468);; Biological Process: N-terminal protein myristoylation (GO:0006499);; Cellular Component: …	K14500|5e-19|pop:POPTR_823961|hypothetical protein	Probable serine/threonine-protein kinase At5g41260 OS=Arabidopsis thaliana GN=At5g41260 PE=1 SV=1	Predicted protein GN=POPTRDRAFT_823961 OS=Populus trichocarpa (Western balsam poplar) PE=4 SV=1	predicted protein [Populus trichocarpa]	PREDICTED: Glycine max probable serine/threonine-protein kinase At5g41260-like (LOC100781311), mRNA
Pc14112	Amino acid transport and metabolism	Molecular Function: glutamate-ammonia ligase activity (GO:0004356);; Molecular Function: ATP binding (GO:0005524);; Cellular Component: cytoplasm (GO:0005737);; Biological Process: glutamine biosynthetic process (GO:0006542);; Biological Process: nitrogen fixation (GO:0009399);;	K01915|4e-58|lbc:LACBIDRAFT_183088|glutamine synthetase	Glutamine synthetase OS=Agaricus bisporus GN=glnA PE=3 SV=1	Glutamine synthetase OS=Phytophthora sojae (strain P6497) PE=3 SV=1	RecName: Full=Glutamine synthetase; Short=GS; AltName: Full=Glutamate--ammonia ligase	Trichophyton rubrum CBS 118892 glutamine synthetase (TERG_00777) mRNA, complete cds
Pc13108	Energy production and conversion	Molecular Function: NADH dehydrogenase activity (GO:0003954);; Cellular Component: mitochondrion (GO:0005739);; Cellular Component: peroxisome (GO:0005777);; Molecular Function: NADH dehydrogenase (ubiquinone) activity (GO:0008137);; Cellular Component: plastid (GO:0009536);; Biological Process: myo-inositol hexakisphosphate biosynthetic process (GO:0010264);; Cellular Component: intrinsic to mit…	K03885|5e-95|rcu:RCOM_1062920|Rotenone-insensitive NADH-ubiquinone oxidoreductase, mitochondrial precursor, putative (EC:1.6.5.3)	Alternative NAD(P)H dehydrogenase 1, mitochondrial OS=Arabidopsis thaliana GN=NDA1 PE=2 SV=1	Rotenone-insensitive NADH-ubiquinone oxidoreductase, mitochondrial, putative GN=RCOM_1062920 OS=Ricinus communis (Castor bean) PE=4 SV=1	Rotenone-insensitive NADH-ubiquinone oxidoreductase, mitochondrial precursor, putative [Ricinus communis]	PREDICTED: Glycine max probable NADH dehydrogenase-like (LOC100814927), mRNA
Pc26721	--	--	--	--	Predicted protein GN=POPTRDRAFT_774137 OS=Populus trichocarpa (Western balsam poplar) PE=4 SV=1	predicted protein [Populus trichocarpa]	--
Pc39704	Transcription	Biological Process: RNA splicing, via endonucleolytic cleavage and ligation (GO:0000394);; Biological Process: mRNA splicing, via spliceosome (GO:0000398);; Molecular Function: DNA binding (GO:0003677);; Molecular Function: DNA-directed RNA polymerase activity (GO:0003899);; Molecular Function: protein kinase activity (GO:0004672);; Molecular Function: protein binding (GO:0005515);; Cellular Comp…	K03006|0.0|vvi:100264310|similar to NRPB1 (RNA POLYMERASE II LARGE SUBUNIT)	DNA-directed RNA polymerase II subunit RPB1 OS=Arabidopsis thaliana GN=RPB205 PE=1 SV=3	DNA-directed RNA polymerase GN=VIT_18s0001g00860 OS=Vitis vinifera (Grape) PE=3 SV=1	PREDICTED: DNA-directed RNA polymerase II subunit RPB1-like [Vitis vinifera]	PREDICTED: Vitis vinifera DNA-directed RNA polymerase II subunit RPB1-like (LOC100264310), mRNA
Pc8884	--	Biological Process: response to reactive oxygen species (GO:0000302);; Cellular Component: intracellular part (GO:0044424);;	--	Protein EXECUTER 1, chloroplastic OS=Arabidopsis thaliana GN=EX1 PE=1 SV=1	Putative uncharacterized protein GN=VIT_03s0038g00330 OS=Vitis vinifera (Grape) PE=4 SV=1	PREDICTED: protein EXECUTER 1, chloroplastic [Vitis vinifera]	--
Pc48725	--	Biological Process: tryptophan biosynthetic process (GO:0000162);; Molecular Function: tryptophan synthase activity (GO:0004834);; Cellular Component: chloroplast (GO:0009507);; Molecular Function: pyridoxal phosphate binding (GO:0030170);; Molecular Function: protein homodimerization activity (GO:0042803);; Molecular Function: L-serine hydro-lyase (adding indole, L-tryptophan-forming) activity (…	K06001|1e-16|vvi:100261704|hypothetical protein LOC100261704	--	Uncharacterized protein OS=Glycine max (Soybean) PE=4 SV=2	PREDICTED: tryptophan synthase beta chain 2-like [Glycine max]	Solanum lycopersicum cDNA, clone: LEFL2042J11, HTC in fruit
Pc44256	--	Biological Process: fatty acid metabolic process (GO:0006631);; Biological Process: ubiquinone biosynthetic process (GO:0006744);; Cellular Component: chloroplast stroma (GO:0009570);; Cellular Component: chloroplast envelope (GO:0009941);; Cellular Component: membrane (GO:0016020);; Molecular Function: ligase activity (GO:0016874);;	K01962|2e-42|vvi:100266499|hypothetical protein LOC100266499	Acetyl-coenzyme A carboxylase carboxyl transferase subunit alpha, chloroplastic OS=Arabidopsis thaliana GN=CAC3 PE=1 SV=1	Putative acetyl co-enzyme A carboxylase carboxyltransferase alpha subunit OS=Capsicum annuum (Bell pepper) PE=2 SV=1	putative acetyl co-enzyme A carboxylase carboxyltransferase alpha subunit [Capsicum annuum]	--
Pc3045	--	Molecular Function: nucleotide binding (GO:0000166);; Cellular Component: cytosol (GO:0005829);; Biological Process: steroid metabolic process (GO:0008202);; Biological Process: response to wounding (GO:0009611);; Biological Process: xylem and phloem pattern formation (GO:0010051);; Molecular Function: enone reductase activity (GO:0035671);;	--	3-oxo-Delta(4,5)-steroid 5-beta-reductase OS=Arabidopsis thaliana GN=VEP1 PE=1 SV=1	Predicted protein GN=POPTRDRAFT_804505 OS=Populus trichocarpa (Western balsam poplar) PE=4 SV=1	PREDICTED: uncharacterized protein LOC100257108 [Vitis vinifera]	Vitis vinifera contig VV78X105152.5, whole genome shotgun sequence
Pc16448	General function prediction only	Cellular Component: nucleus (GO:0005634);; Cellular Component: mitochondrion (GO:0005739);; Biological Process: carbohydrate metabolic process (GO:0005975);; Biological Process: cell cycle (GO:0007049);; Biological Process: mRNA modification (GO:0016556);; Biological Process: macromolecule metabolic process (GO:0043170);; Biological Process: cellular metabolic process (GO:0044237);; Biological Pr…	--	Pentatricopeptide repeat-containing protein At4g30825, chloroplastic OS=Arabidopsis thaliana GN=At4g30825 PE=2 SV=2	Putative uncharacterized protein GN=VIT_16s0013g02120 OS=Vitis vinifera (Grape) PE=4 SV=1	PREDICTED: pentatricopeptide repeat-containing protein At4g30825, chloroplastic-like [Vitis vinifera]	PREDICTED: Vitis vinifera pentatricopeptide repeat-containing protein At4g30825, chloroplastic-like (LOC100267412), mRNA
Pc25130	General function prediction only	Cellular Component: ruffle (GO:0001726);; Molecular Function: sequence-specific DNA binding transcription factor activity (GO:0003700);; Molecular Function: GTPase activity (GO:0003924);; Molecular Function: GTP binding (GO:0005525);; Cellular Component: nucleus (GO:0005634);; Cellular Component: vacuolar membrane (GO:0005774);; Cellular Component: endoplasmic reticulum (GO:0005783);; Cellular Co…	--	Ras-related protein RHN1 OS=Nicotiana plumbaginifolia GN=RHN1 PE=2 SV=1	Uncharacterized protein GN=rab5A OS=Lotus japonicus (Lotus corniculatus var. japonicus) PE=2 SV=1	RAB5A [Lotus japonicus]	Glycine max cDNA, clone: GMFL01-52-E09
Pc1174	--	--	--	--	TIR-NBS-LRR type R protein 7 GN=R7 OS=Malus baccata PE=2 SV=1	TIR-NBS-LRR type R protein 7 [Malus baccata]	--
Pc14651	--	Biological Process: response to stress (GO:0006950);; Biological Process: response to abiotic stimulus (GO:0009628);; Biological Process: cellular process (GO:0009987);; Cellular Component: intracellular membrane-bounded organelle (GO:0043231);; Cellular Component: cytoplasmic part (GO:0044444);;	--	23.5 kDa heat shock protein, mitochondrial OS=Arabidopsis thaliana GN=HSP23.5 PE=2 SV=1	Small heat-shock protein GN=hsp17 OS=Chenopodium rubrum (Red goosefoot) PE=3 SV=1	small heat-shock protein [Chenopodium rubrum]	--
Pc28715	--	--	--	--	Putative uncharacterized protein GN=VIT_12s0034g01770 OS=Vitis vinifera (Grape) PE=4 SV=1	PREDICTED: uncharacterized protein LOC100259958 [Vitis vinifera]	--
Pc17831	--	--	K06670|4e-34|vvi:100263480|hypothetical protein LOC100263480	--	Cohesin subunit OS=Camellia sinensis (Tea) PE=2 SV=1	cohesin subunit [Camellia sinensis]	Camellia sinensis cohesin subunit mRNA, complete cds
Pc46961	--	Molecular Function: hydrolase activity (GO:0016787);;	--	Retrovirus-related Pol polyprotein from transposon TNT 1-94 OS=Nicotiana tabacum PE=2 SV=1	Uncharacterized protein GN=Solyc09g015410.1 OS=Solanum lycopersicum (Tomato) PE=4 SV=1	RecName: Full=Retrovirus-related Pol polyprotein from transposon TNT 1-94; Includes: RecName: Full=Protease; Includes: RecName: Full=Reverse transcriptase; Includes: RecName: Full=Endonuclease	--
Pc42903	--	Cellular Component: mitochondrion (GO:0005739);; Biological Process: pentose-phosphate shunt (GO:0006098);; Biological Process: rRNA processing (GO:0006364);; Cellular Component: chloroplast thylakoid (GO:0009534);; Cellular Component: chloroplast inner membrane (GO:0009706);; Biological Process: thylakoid membrane organization (GO:0010027);; Biological Process: photosystem II assembly (GO:001020…	--	--	Uncharacterized protein GN=Solyc01g096240.2 OS=Solanum lycopersicum (Tomato) PE=4 SV=1	unknown [Populus trichocarpa]	PREDICTED: Vitis vinifera uncharacterized LOC100250645 (LOC100250645), mRNA
Pc39497	--	--	--	--	--	--	Vitis vinifera contig VV78X026929.5, whole genome shotgun sequence
Pc13354	--	--	--	--	Putative uncharacterized protein GN=VIT_08s0058g01110 OS=Vitis vinifera (Grape) PE=4 SV=1	PREDICTED: uncharacterized protein LOC100255128 [Vitis vinifera]	--
Pc18756	--	Cellular Component: mitochondrion (GO:0005739);; Biological Process: chromosome segregation (GO:0007059);; Biological Process: meiosis I (GO:0007127);; Cellular Component: plastid (GO:0009536);; Biological Process: sugar mediated signaling pathway (GO:0010182);; Biological Process: regulation of organelle organization (GO:0033043);; Biological Process: anatomical structure development (GO:0048856…	--	Pentatricopeptide repeat-containing protein At4g20770 OS=Arabidopsis thaliana GN=PCMP-E35 PE=2 SV=2	Putative uncharacterized protein GN=VIT_10s0003g05800 OS=Vitis vinifera (Grape) PE=4 SV=1	unnamed protein product [Vitis vinifera]	PREDICTED: Vitis vinifera pentatricopeptide repeat-containing protein At4g20770-like (LOC100259353), mRNA
Pc15578	--	Molecular Function: nucleic acid binding (GO:0003676);; Molecular Function: catalytic activity (GO:0003824);; Molecular Function: sugar:hydrogen symporter activity (GO:0005351);; Cellular Component: nucleus (GO:0005634);; Cellular Component: vacuolar membrane (GO:0005774);; Cellular Component: Golgi apparatus (GO:0005794);; Cellular Component: plasma membrane (GO:0005886);; Biological Process: DN…	--	Sugar transporter ERD6-like 7 OS=Arabidopsis thaliana GN=At2g48020 PE=2 SV=2	Putative uncharacterized protein GN=VIT_14s0030g00240 OS=Vitis vinifera (Grape) PE=3 SV=1	unnamed protein product [Vitis vinifera]	--
Pc35618	--	Cellular Component: mitochondrion (GO:0005739);; Biological Process: post-embryonic development (GO:0009791);; Biological Process: reproductive structure development (GO:0048608);;	--	Putative pentatricopeptide repeat-containing protein At5g43820 OS=Arabidopsis thaliana GN=At5g43820 PE=3 SV=1	Putative uncharacterized protein GN=VIT_18s0122g01120 OS=Vitis vinifera (Grape) PE=4 SV=1	unnamed protein product [Vitis vinifera]	Vitis vinifera contig VV78X200627.9, whole genome shotgun sequence
Pc42976	--	Cellular Component: mitochondrion (GO:0005739);; Cellular Component: chloroplast thylakoid membrane (GO:0009535);; Cellular Component: chloroplast envelope (GO:0009941);;	--	Serine-rich adhesin for platelets OS=Staphylococcus haemolyticus (strain JCSC1435) GN=sraP PE=3 SV=1	Uncharacterized protein GN=Solyc03g025530.2 OS=Solanum lycopersicum (Tomato) PE=4 SV=1	unnamed protein product [Vitis vinifera]	PREDICTED: Vitis vinifera uncharacterized LOC100264485 (LOC100264485), mRNA
Pc16602	--	Molecular Function: copper ion binding (GO:0005507);; Molecular Function: calcium ion binding (GO:0005509);; Molecular Function: protein binding (GO:0005515);; Cellular Component: nucleus (GO:0005634);; Cellular Component: cytosol (GO:0005829);; Cellular Component: plasmodesma (GO:0009506);; Biological Process: response to auxin stimulus (GO:0009733);; Biological Process: cellular process (GO:000…	--	Calcium-binding protein KIC OS=Arabidopsis thaliana GN=KIC PE=1 SV=2	Ccd1, putative GN=RCOM_0715990 OS=Ricinus communis (Castor bean) PE=4 SV=1	ccd1, putative [Ricinus communis]	--
Pc40241	--	Molecular Function: protein binding (GO:0005515);;	--	--	Putative uncharacterized protein GN=VITISV_002069 OS=Vitis vinifera (Grape) PE=4 SV=1	PREDICTED: uncharacterized protein LOC100250830 isoform 3 [Vitis vinifera]	Ricinus communis conserved hypothetical protein, mRNA
Pc39195	--	Cellular Component: plastid (GO:0009536);; Cellular Component: membrane (GO:0016020);;	--	--	Putative uncharacterized protein GN=VIT_12s0057g01260 OS=Vitis vinifera (Grape) PE=4 SV=1	PREDICTED: uncharacterized protein LOC100256200 [Vitis vinifera]	Ricinus communis conserved hypothetical protein, mRNA
Pc32824	Amino acid transport and metabolism	Molecular Function: N4-(beta-N-acetylglucosaminyl)-L-asparaginase activity (GO:0003948);; Molecular Function: asparaginase activity (GO:0004067);; Cellular Component: extracellular region (GO:0005576);; Biological Process: glycoprotein catabolic process (GO:0006516);; Biological Process: asparagine catabolic process via L-aspartate (GO:0033345);; Cellular Component: intracellular membrane-bounded…	K01444|1e-154|rcu:RCOM_1501020|n(4)-(beta-n-acetylglucosaminyl)-l-asparaginase, putative (EC:3.5.1.26)	Probable isoaspartyl peptidase/L-asparaginase 3 OS=Arabidopsis thaliana GN=At5g61540 PE=2 SV=1	N(4)-(Beta-n-acetylglucosaminyl)-l-asparaginase, putative GN=RCOM_1501020 OS=Ricinus communis (Castor bean) PE=4 SV=1	n(4)-(beta-n-acetylglucosaminyl)-l-asparaginase, putative [Ricinus communis]	Populus trichocarpa predicted protein, mRNA
Pc24790	--	Molecular Function: magnesium ion binding (GO:0000287);; Molecular Function: protein kinase activity (GO:0004672);; Molecular Function: protein serine/threonine kinase activity (GO:0004674);; Molecular Function: protein tyrosine kinase activity (GO:0004713);; Molecular Function: pyruvate kinase activity (GO:0004743);; Molecular Function: protein binding (GO:0005515);; Molecular Function: ATP bind…	K14500|0.0|vvi:100264404|hypothetical protein LOC100264404	Probable serine/threonine-protein kinase At4g35230 OS=Arabidopsis thaliana GN=At4g35230 PE=1 SV=1	Putative uncharacterized protein GN=VIT_02s0012g01140 OS=Vitis vinifera (Grape) PE=4 SV=1	PREDICTED: probable serine/threonine-protein kinase At4g35230 [Vitis vinifera]	PREDICTED: Vitis vinifera probable serine/threonine-protein kinase At4g35230-like (LOC100264404), mRNA
Pc19272	--	Cellular Component: nucleus (GO:0005634);; Biological Process: DNA recombination (GO:0006310);; Biological Process: sister chromatid cohesion (GO:0007062);; Biological Process: response to gamma radiation (GO:0010332);; Biological Process: chromatin silencing by small RNA (GO:0031048);; Biological Process: regulation of telomere maintenance (GO:0032204);; Biological Process: telomere maintenance …	--	--	Uncharacterized protein GN=Solyc09g009120.2 OS=Solanum lycopersicum (Tomato) PE=4 SV=1	PREDICTED: uncharacterized protein LOC100825354 [Brachypodium distachyon]	--
Pc21440	--	Molecular Function: carbonate dehydratase activity (GO:0004089);; Molecular Function: calcium-transporting ATPase activity (GO:0005388);; Molecular Function: calmodulin binding (GO:0005516);; Molecular Function: ATP binding (GO:0005524);; Cellular Component: endoplasmic reticulum membrane (GO:0005789);; Cellular Component: Golgi apparatus (GO:0005794);; Cellular Component: plasma membrane (GO:000…	K01537|5e-93|ath:AT4G37640|ACA2	Calcium-transporting ATPase 2, plasma membrane-type OS=Arabidopsis thaliana GN=ACA2 PE=1 SV=1	At4g37640 OS=Arabidopsis thaliana (Mouse-ear cress) PE=2 SV=1	Ca2+-transporting ATPase [Arabidopsis thaliana]	Medicago truncatula type IIB calcium ATPase MCA5 (MCA5) mRNA, complete cds
Pc13229	--	Biological Process: fatty acid beta-oxidation (GO:0006635);; Biological Process: vernalization response (GO:0010048);; Molecular Function: quercetin 3-O-glucosyltransferase activity (GO:0080043);; Molecular Function: quercetin 7-O-glucosyltransferase activity (GO:0080044);;	--	UDP-glycosyltransferase 76E12 OS=Arabidopsis thaliana GN=UGT76E12 PE=2 SV=1	Predicted protein GN=POPTRDRAFT_768139 OS=Populus trichocarpa (Western balsam poplar) PE=4 SV=1	predicted protein [Populus trichocarpa]	--
Pc25947	--	Molecular Function: endonuclease activity (GO:0004519);; Cellular Component: nucleus (GO:0005634);; Cellular Component: chloroplast (GO:0009507);; Biological Process: embryo development ending in seed dormancy (GO:0009793);; Biological Process: thylakoid membrane organization (GO:0010027);; Biological Process: phloem or xylem histogenesis (GO:0010087);; Biological Process: photosystem II assembly…	--	Pentatricopeptide repeat-containing protein At3g49740 OS=Arabidopsis thaliana GN=PCMP-E84 PE=2 SV=1	Putative uncharacterized protein GN=VIT_00s0525g00030 OS=Vitis vinifera (Grape) PE=4 SV=1	PREDICTED: pentatricopeptide repeat-containing protein At3g49740-like [Vitis vinifera]	--
Pc12216	--	Biological Process: defense response to nematode (GO:0002215);; Molecular Function: peroxidase activity (GO:0004601);; Molecular Function: protein binding (GO:0005515);; Cellular Component: vacuolar membrane (GO:0005774);; Cellular Component: Golgi apparatus (GO:0005794);; Cellular Component: cytosol (GO:0005829);; Biological Process: response to oxidative stress (GO:0006979);; Biological Process…	--	Peroxidase 52 OS=Arabidopsis thaliana GN=PER52 PE=2 SV=1	Uncharacterized protein GN=Si030562m.g OS=Setaria italica (Foxtail millet) PE=3 SV=1	class III peroxidase, partial [Aegilops ventricosa]	PREDICTED: Glycine max peroxidase 59-like (LOC100789628), mRNA
Pc36468	--	--	--	--	Uncharacterized protein GN=BRADI5G10730 OS=Brachypodium distachyon (Purple false brome) PE=4 SV=1	PREDICTED: uncharacterized protein C57A10.07-like [Brachypodium distachyon]	--
Pc35523	Replication, recombination and repair	Biological Process: nuclear-transcribed mRNA catabolic process, nonsense-mediated decay (GO:0000184);; Molecular Function: helicase activity (GO:0004386);; Molecular Function: endonuclease activity (GO:0004519);; Cellular Component: nucleus (GO:0005634);; Cellular Component: cytoplasm (GO:0005737);; Biological Process: DNA repair (GO:0006281);; Cellular Component: plasmodesma (GO:0009506);; Biolo…	--	Probable helicase MAGATAMA 3 OS=Arabidopsis thaliana GN=MAA3 PE=2 SV=1	Putative uncharacterized protein GN=VITISV_009619 OS=Vitis vinifera (Grape) PE=4 SV=1	hypothetical protein VITISV_009619 [Vitis vinifera]	PREDICTED: Vitis vinifera uncharacterized LOC100255680 (LOC100255680), mRNA
Pc17292	--	Molecular Function: catalytic activity (GO:0003824);; Molecular Function: protein binding (GO:0005515);; Cellular Component: nucleus (GO:0005634);; Biological Process: fatty acid metabolic process (GO:0006631);; Biological Process: multicellular organismal development (GO:0007275);; Cellular Component: chloroplast (GO:0009507);; Cellular Component: membrane (GO:0016020);; Cellular Component: macr…	--	Uncharacterized protein At3g03773 OS=Arabidopsis thaliana GN=At3g03773 PE=1 SV=1	HSP90 co-chaperone, putative GN=RCOM_1321760 OS=Ricinus communis (Castor bean) PE=4 SV=1	HSP90 co-chaperone, putative [Ricinus communis]	PREDICTED: Glycine max uncharacterized protein LOC100819939, transcript variant 1 (LOC100819939), mRNA
Pc47288	--	--	--	--	Uncharacterized protein GN=Solyc04g081480.1 OS=Solanum lycopersicum (Tomato) PE=4 SV=1	hypothetical protein MTR_1g025290 [Medicago truncatula]	Pinus massoniana DNA, microsatellite: B4645
Pc38384	Translation, ribosomal structure and biogenesis	Biological Process: reproduction (GO:0000003);; Molecular Function: aminoacyl-tRNA editing activity (GO:0002161);; Molecular Function: isoleucine-tRNA ligase activity (GO:0004822);; Molecular Function: protein binding (GO:0005515);; Molecular Function: ATP binding (GO:0005524);; Cellular Component: nucleolus (GO:0005730);; Cellular Component: cytosol (GO:0005829);; Biological Process: gluconeogen…	K01870|0.0|vvi:100250847|hypothetical protein LOC100250847	Isoleucine--tRNA ligase, cytoplasmic OS=Mus musculus GN=Iars PE=2 SV=2	Uncharacterized protein GN=Solyc11g012140.1 OS=Solanum lycopersicum (Tomato) PE=3 SV=1	PREDICTED: isoleucyl-tRNA synthetase, cytoplasmic-like [Vitis vinifera]	PREDICTED: Vitis vinifera isoleucyl-tRNA synthetase, cytoplasmic-like (LOC100250847), mRNA
Pc32441	RNA processing and modification	Molecular Function: RNA binding (GO:0003723);; Molecular Function: protein binding (GO:0005515);; Cellular Component: nucleolus (GO:0005730);; Cellular Component: mRNA cleavage and polyadenylation specificity factor complex (GO:0005847);; Biological Process: mRNA polyadenylation (GO:0006378);; Biological Process: response to drug (GO:0042493);;	K14405|1e-71|rcu:RCOM_1000520|hypothetical protein	Pre-mRNA polyadenylation factor FIP1 OS=Yarrowia lipolytica (strain CLIB 122 / E 150) GN=FIP1 PE=3 SV=1	Uncharacterized protein GN=Solyc12g099280.1 OS=Solanum lycopersicum (Tomato) PE=4 SV=1	conserved hypothetical protein [Ricinus communis]	--
Pc4138	--	--	--	F-box/kelch-repeat protein SKIP6 OS=Arabidopsis thaliana GN=SKIP6 PE=1 SV=1	Uncharacterized protein GN=Solyc04g051870.1 OS=Solanum lycopersicum (Tomato) PE=4 SV=1	PREDICTED: F-box/kelch-repeat protein SKIP6-like [Vitis vinifera]	PREDICTED: Vitis vinifera uncharacterized LOC100264935 (LOC100264935), mRNA
Pc17210	--	Molecular Function: transporter activity (GO:0005215);; Cellular Component: Golgi apparatus (GO:0005794);; Biological Process: transport (GO:0006810);; Biological Process: regulation of metabolic process (GO:0019222);; Biological Process: cellular nitrogen compound metabolic process (GO:0034641);; Cellular Component: intracellular membrane-bounded organelle (GO:0043231);; Biological Process: prim…	--	SEC14 cytosolic factor OS=Candida albicans (strain SC5314 / ATCC MYA-2876) GN=SEC14 PE=2 SV=1	Putative uncharacterized protein GN=VIT_19s0015g00760 OS=Vitis vinifera (Grape) PE=4 SV=1	PREDICTED: SEC14-like protein 5 [Vitis vinifera]	PREDICTED: Vitis vinifera SEC14-like protein 5 (LOC100253176), mRNA
Pc30486	Function unknown	Molecular Function: receptor binding (GO:0005102);; Cellular Component: nucleus (GO:0005634);; Cellular Component: cytoplasm (GO:0005737);; Cellular Component: plasma membrane (GO:0005886);; Biological Process: cell surface receptor signaling pathway (GO:0007166);; Biological Process: protein localization (GO:0008104);; Cellular Component: cell junction (GO:0030054);;	--	TMV resistance protein N OS=Nicotiana glutinosa GN=N PE=1 SV=1	Putative uncharacterized protein GN=VIT_00s0238g00040 OS=Vitis vinifera (Grape) PE=4 SV=1	unnamed protein product [Vitis vinifera]	--
Pc18457	--	Cellular Component: intracellular (GO:0005622);; Biological Process: response to stimulus (GO:0050896);;	--	Putative disease resistance protein At4g11170 OS=Arabidopsis thaliana GN=At4g11170 PE=2 SV=1	Putative uncharacterized protein GN=VIT_00s0238g00130 OS=Vitis vinifera (Grape) PE=4 SV=1	PREDICTED: TMV resistance protein N-like [Vitis vinifera]	--
Pc17331	--	Cellular Component: mitochondrion (GO:0005739);; Cellular Component: endosome (GO:0005768);; Cellular Component: endoplasmic reticulum (GO:0005783);; Cellular Component: Golgi apparatus (GO:0005794);; Cellular Component: trans-Golgi network (GO:0005802);; Biological Process: cell surface receptor signaling pathway (GO:0007166);; Molecular Function: UDP-glycosyltransferase activity (GO:0008194);; …	--	Probable beta-1,4-xylosyltransferase IRX10L OS=Arabidopsis thaliana GN=IRX10L PE=2 SV=1	Uncharacterized protein GN=Solyc02g068690.2 OS=Solanum lycopersicum (Tomato) PE=4 SV=1	PREDICTED: probable glycosyltransferase At5g11130-like [Vitis vinifera]	PREDICTED: Vitis vinifera probable glycosyltransferase At5g11130-like (LOC100250738), mRNA
Pc6084	--	Molecular Function: ubiquitin-protein ligase activity (GO:0004842);; Molecular Function: binding (GO:0005488);; Cellular Component: nucleus (GO:0005634);; Cellular Component: plasma membrane (GO:0005886);; Biological Process: nucleobase-containing compound metabolic process (GO:0006139);; Biological Process: signal transduction (GO:0007165);; Biological Process: anatomical structure morphogenesis…	--	RING-H2 finger protein ATL2 OS=Arabidopsis thaliana GN=ATL2 PE=2 SV=2	Putative uncharacterized protein GN=VIT_09s0002g00220 OS=Vitis vinifera (Grape) PE=4 SV=1	PREDICTED: RING-H2 finger protein ATL60-like [Vitis vinifera]	--
Pc37515	Energy production and conversion	Molecular Function: phosphoenolpyruvate carboxykinase (ATP) activity (GO:0004612);; Molecular Function: ATP binding (GO:0005524);; Cellular Component: mitochondrion (GO:0005739);; Biological Process: gluconeogenesis (GO:0006094);;	--	Phosphoenolpyruvate carboxykinase [ATP] OS=Flavobacterium johnsoniae (strain ATCC 17061 / DSM 2064 / UW101) GN=pckA PE=3 SV=1	Putative uncharacterized protein GN=VIT_16s0039g01680 OS=Vitis vinifera (Grape) PE=4 SV=1	PREDICTED: uncharacterized protein LOC100244219 [Vitis vinifera]	PREDICTED: Vitis vinifera uncharacterized LOC100244219 (LOC100244219), mRNA
Pc30572	--	Molecular Function: binding (GO:0005488);;	--	--	Uncharacterized protein OS=Glycine max (Soybean) PE=4 SV=1	PREDICTED: uncharacterized protein LOC100260404 [Vitis vinifera]	--
Pc45676	--	Molecular Function: nucleotide binding (GO:0000166);; Molecular Function: protein kinase activity (GO:0004672);; Molecular Function: ATP binding (GO:0005524);; Cellular Component: extracellular region (GO:0005576);; Cellular Component: nucleus (GO:0005634);; Cellular Component: plasma membrane (GO:0005886);; Biological Process: protein phosphorylation (GO:0006468);; Biological Process: cell adhes…	--	Inactive receptor-like serine/threonine-protein kinase At2g40270 OS=Arabidopsis thaliana GN=At2g40270 PE=1 SV=2	Receptor protein kinase, putative GN=RCOM_0839780 OS=Ricinus communis (Castor bean) PE=4 SV=1	receptor protein kinase, putative [Ricinus communis]	Ricinus communis receptor protein kinase, putative, mRNA
Pc28348	--	Molecular Function: enzyme inhibitor activity (GO:0004857);; Cellular Component: extracellular region (GO:0005576);; Cellular Component: cell wall (GO:0005618);; Cellular Component: plant-type cell wall (GO:0009505);; Biological Process: plant-type cell wall biogenesis (GO:0009832);; Biological Process: glucuronoxylan metabolic process (GO:0010413);; Cellular Component: membrane (GO:0016020);; Mo…	--	Probable pectinesterase/pectinesterase inhibitor 17 OS=Arabidopsis thaliana GN=PME17 PE=2 SV=2	Pectinesterase GN=POPTRDRAFT_575664 OS=Populus trichocarpa (Western balsam poplar) PE=3 SV=1	predicted protein [Populus trichocarpa]	Populus trichocarpa predicted protein, mRNA
Pc47926	--	--	--	--	Uncharacterized protein GN=Solyc09g090290.2 OS=Solanum lycopersicum (Tomato) PE=4 SV=1	predicted protein [Populus trichocarpa]	--
Pc14621	--	Biological Process: MAPK cascade (GO:0000165);; Molecular Function: calmodulin-dependent protein kinase activity (GO:0004683);; Molecular Function: calcium ion binding (GO:0005509);; Molecular Function: protein binding (GO:0005515);; Molecular Function: ATP binding (GO:0005524);; Cellular Component: nucleus (GO:0005634);; Cellular Component: peroxisome (GO:0005777);; Cellular Component: endoplasm…	K13412|6e-30|vvi:100249224|hypothetical protein LOC100249224	Calcium-dependent protein kinase 1 OS=Arabidopsis thaliana GN=CPK1 PE=1 SV=1	Uncharacterized protein OS=Glycine max (Soybean) PE=4 SV=1	PREDICTED: calcium-dependent protein kinase 2-like [Glycine max]	PREDICTED: Vitis vinifera calcium-dependent protein kinase 1-like (LOC100250354), mRNA
Pc33713	--	--	K02365|4e-10|rcu:RCOM_1374500|separase, putative (EC:3.4.22.49)	--	Separase, putative GN=RCOM_1374500 OS=Ricinus communis (Castor bean) PE=4 SV=1	separase, putative [Ricinus communis]	--
Pc6164	--	Molecular Function: endonuclease activity (GO:0004519);; Cellular Component: mitochondrion (GO:0005739);; Cellular Component: chloroplast (GO:0009507);; Biological Process: phloem or xylem histogenesis (GO:0010087);; Biological Process: leaf vascular tissue pattern formation (GO:0010305);; Biological Process: cotyledon vascular tissue pattern formation (GO:0010588);; Biological Process: cytidine …	--	Pentatricopeptide repeat-containing protein At5g04780 OS=Arabidopsis thaliana GN=PCMP-H16 PE=2 SV=2	Putative uncharacterized protein GN=VITISV_010661 OS=Vitis vinifera (Grape) PE=4 SV=1	hypothetical protein VITISV_010661 [Vitis vinifera]	Daucus carota subsp. sativus clone BAC C201M03 genomic sequence
Pc14913	--	Cellular Component: plasma membrane (GO:0005886);;	--	--	Uncharacterized protein OS=Glycine max (Soybean) PE=4 SV=2	PREDICTED: uncharacterized protein LOC100795088 [Glycine max]	--
Pc47209	--	Molecular Function: ACP phosphopantetheine attachment site binding involved in fatty acid biosynthetic process (GO:0000036);; Biological Process: fatty acid biosynthetic process (GO:0006633);; Cellular Component: chloroplast (GO:0009507);; Molecular Function: acyl-[acyl-carrier-protein] hydrolase activity (GO:0016297);;	K10781|1e-154|pop:POPTR_891260|hypothetical protein	Palmitoyl-acyl carrier protein thioesterase, chloroplastic OS=Gossypium hirsutum GN=FATB1 PE=1 SV=1	Predicted protein GN=POPTRDRAFT_891260 OS=Populus trichocarpa (Western balsam poplar) PE=4 SV=1	predicted protein [Populus trichocarpa]	PREDICTED: Vitis vinifera myristoyl-acyl carrier protein thioesterase, chloroplastic-like (LOC100254336), mRNA
Pc4718	--	Biological Process: acetyl-CoA metabolic process (GO:0006084);; Biological Process: lipid transport (GO:0006869);; Molecular Function: lipid binding (GO:0008289);; Cellular Component: cytoplasmic membrane-bounded vesicle (GO:0016023);; Biological Process: sterol biosynthetic process (GO:0016126);; Biological Process: brassinosteroid biosynthetic process (GO:0016132);; Cellular Component: anchored…	--	Non-specific lipid-transfer protein-like protein At5g64080 OS=Arabidopsis thaliana GN=At5g64080 PE=1 SV=1	Uncharacterized protein GN=Solyc01g105010.2 OS=Solanum lycopersicum (Tomato) PE=4 SV=1	unnamed protein product [Vitis vinifera]	Zinnia elegans ZeXYP1 mRNA for xylogen protein 1, complete cds
Pc45539	--	Cellular Component: nucleus (GO:0005634);; Molecular Function: methyltransferase activity (GO:0008168);; Molecular Function: zinc ion binding (GO:0008270);; Biological Process: methylation (GO:0032259);; Molecular Function: metal ion binding (GO:0046872);;	--	--	Uncharacterized protein GN=Solyc01g095190.1 OS=Solanum lycopersicum (Tomato) PE=4 SV=1	unnamed protein product [Vitis vinifera]	PREDICTED: Vitis vinifera uncharacterized LOC100263595 (LOC100263595), miscRNA
Pc18364	--	Biological Process: Group III intron splicing (GO:0000374);; Molecular Function: RNA binding (GO:0003723);; Molecular Function: RNA-directed DNA polymerase activity (GO:0003964);; Cellular Component: mitochondrion (GO:0005739);; Biological Process: RNA-dependent DNA replication (GO:0006278);; Cellular Component: chloroplast (GO:0009507);; Biological Process: seed germination (GO:0009845);; Biolog…	--	--	Putative uncharacterized protein GN=VIT_10s0003g03290 OS=Vitis vinifera (Grape) PE=4 SV=1	PREDICTED: uncharacterized mitochondrial protein ymf11-like [Vitis vinifera]	--
Pc9934	Energy production and conversion	Molecular Function: isocitrate lyase activity (GO:0004451);; Cellular Component: peroxisome (GO:0005777);; Biological Process: glyoxylate cycle (GO:0006097);; Biological Process: tricarboxylic acid cycle (GO:0006099);; Cellular Component: glyoxysome (GO:0009514);;	K01637|3e-45|bfu:BC1G_13616|isocitrate lyase	Isocitrate lyase OS=Gibberella zeae (strain PH-1 / ATCC MYA-4620 / FGSC 9075 / NRRL 31084) GN=ICL1 PE=3 SV=1	Isocitrate lyase OS=Hordeum vulgare var. distichum (Two-rowed barley) PE=2 SV=1	isocitrate lyase [Beauveria bassiana]	Beauveria bassiana partial icl gene for isocitrate lyase, strain ARSEF 252, exons 1-5
Pc33773	--	Biological Process: RNA splicing, via endonucleolytic cleavage and ligation (GO:0000394);; Cellular Component: plasma membrane (GO:0005886);; Biological Process: methionine biosynthetic process (GO:0009086);;	--	--	Putative uncharacterized protein GN=RCOM_0961490 OS=Ricinus communis (Castor bean) PE=4 SV=1	conserved hypothetical protein [Ricinus communis]	PREDICTED: Vitis vinifera uncharacterized LOC100854917 (LOC100854917), mRNA
Pc28787	Carbohydrate transport and metabolism	Molecular Function: phosphoglycerate mutase activity (GO:0004619);; Cellular Component: mitochondrial envelope (GO:0005740);; Cellular Component: cytosol (GO:0005829);; Cellular Component: plasma membrane (GO:0005886);; Biological Process: glycolysis (GO:0006096);; Biological Process: response to cold (GO:0009409);; Cellular Component: plasmodesma (GO:0009506);; Cellular Component: chloroplast (G…	K01834|0.0|vvi:100245007|putative 2,3-bisphosphoglycerate-independent phosphoglycerate mutase	2,3-bisphosphoglycerate-independent phosphoglycerate mutase OS=Mesembryanthemum crystallinum GN=PGM1 PE=2 SV=1	Cofactor-independent phosphoglyceromutase GN=PGM-i OS=Apium graveolens (Celery) PE=2 SV=1	cofactor-independent phosphoglyceromutase [Apium graveolens]	Apium graveolens mRNA for cofactor-independent phosphoglyceromutase
Pc5976	--	Biological Process: respiratory burst involved in defense response (GO:0002679);; Molecular Function: DNA binding (GO:0003677);; Molecular Function: sequence-specific DNA binding transcription factor activity (GO:0003700);; Cellular Component: nucleus (GO:0005634);; Biological Process: regulation of transcription, DNA-dependent (GO:0006355);; Biological Process: response to water deprivation (GO:…	--	Ethylene-responsive transcription factor ERF008 OS=Arabidopsis thaliana GN=ERF008 PE=2 SV=1	Dehydration responsive element binding protein GN=DREB2 OS=Halimodendron halodendron PE=2 SV=1	dehydration responsive element binding protein [Halimodendron halodendron]	Glycine max dehydration responsive element binding protein (DREB1), mRNA >gi|31324057|gb|AF514908.1| Glycine max dehydration responsive element binding protein (DREB1) mRNA, complete cds
Pc10997	--	Molecular Function: hydrolase activity, hydrolyzing O-glycosyl compounds (GO:0004553);; Cellular Component: endoplasmic reticulum (GO:0005783);; Biological Process: carbohydrate metabolic process (GO:0005975);; Biological Process: chromatin silencing (GO:0006342);; Biological Process: cell communication (GO:0007154);; Cellular Component: plant-type cell wall (GO:0009505);; Cellular Component: pla…	--	Glucan endo-1,3-beta-glucosidase 14 OS=Arabidopsis thaliana GN=At2g27500 PE=1 SV=2	Putative uncharacterized protein GN=VIT_09s0002g06880 OS=Vitis vinifera (Grape) PE=3 SV=1	PREDICTED: glucan endo-1,3-beta-glucosidase 11-like [Vitis vinifera]	PREDICTED: Vitis vinifera glucan endo-1,3-beta-glucosidase 11-like (LOC100252579), mRNA
Pc40402	--	Cellular Component: nucleus (GO:0005634);; Cellular Component: endoplasmic reticulum (GO:0005783);; Cellular Component: plastid (GO:0009536);; Biological Process: defense response to bacterium (GO:0042742);; Biological Process: negative regulation of programmed cell death (GO:0043069);;	--	Uncharacterized membrane protein C20F10.07 OS=Schizosaccharomyces pombe (strain 972 / ATCC 24843) GN=SPBC20F10.07 PE=1 SV=1	Putative uncharacterized protein GN=VIT_15s0021g01530 OS=Vitis vinifera (Grape) PE=4 SV=1	PREDICTED: GRAM domain-containing protein 1A [Vitis vinifera]	PREDICTED: Vitis vinifera GRAM domain-containing protein 1A-like (LOC100254750), mRNA
Pc18083	--	Molecular Function: nucleotide binding (GO:0000166);; Molecular Function: 3-oxoacyl-[acyl-carrier-protein] reductase (NADPH) activity (GO:0004316);; Molecular Function: protein binding (GO:0005515);; Biological Process: fatty acid metabolic process (GO:0006631);; Biological Process: lipid biosynthetic process (GO:0008610);; Cellular Component: chloroplast (GO:0009507);; Cellular Component: membra…	K00059|1e-137|pop:POPTR_571216|hypothetical protein	Short-chain type dehydrogenase/reductase OS=Picea abies PE=2 SV=1	Predicted protein GN=POPTRDRAFT_571216 OS=Populus trichocarpa (Western balsam poplar) PE=4 SV=1	predicted protein [Populus trichocarpa]	Populus trichocarpa predicted protein, mRNA
Pc20699	--	Molecular Function: binding (GO:0005488);;	--	--	Putative uncharacterized protein Sb09g027036 (Fragment) GN=Sb09g027036 OS=Sorghum bicolor (Sorghum) PE=4 SV=1	hypothetical protein SORBIDRAFT_09g027036 [Sorghum bicolor]	--
Pc26035	--	Biological Process: nematode larval development (GO:0002119);; Cellular Component: mitochondrial outer membrane (GO:0005741);; Cellular Component: mitochondrial inner membrane presequence translocase complex (GO:0005744);; Biological Process: protein targeting to mitochondrion (GO:0006626);; Biological Process: mitosis (GO:0007067);; Biological Process: embryo development ending in birth or egg h…	--	Mitochondrial import inner membrane translocase subunit Tim17 OS=Arabidopsis thaliana GN=TIM17 PE=2 SV=2	Putative uncharacterized protein OS=Solanum tuberosum (Potato) PE=2 SV=1	unknown [Solanum tuberosum]	Solanum lycopersicum cDNA, clone: LEFL1080BG09, HTC in leaf
Pc45483	--	Molecular Function: cysteine-type endopeptidase activity (GO:0004197);; Molecular Function: phospholipase A2 activity (GO:0004623);; Molecular Function: protein binding (GO:0005515);; Cellular Component: cell wall (GO:0005618);; Cellular Component: vacuole (GO:0005773);; Cellular Component: endoplasmic reticulum lumen (GO:0005788);; Cellular Component: cytosol (GO:0005829);; Biological Process: g…	K01365|2e-25|pop:POPTR_666563|hypothetical protein	Vignain OS=Ricinus communis GN=CYSEP PE=1 SV=1	Cysteine endopeptidase GN=CysEP1 OS=Jatropha curcas PE=2 SV=1	cysteine endopeptidase [Jatropha curcas]	Populus trichocarpa predicted protein, mRNA
Pc13980	--	--	--	2S sulfur-rich seed storage protein 2 OS=Bertholletia excelsa GN=BE2S2 PE=3 SV=1	2S albumin seed storage protein (Fragment) OS=Juglans nigra (Black walnut) PE=2 SV=1	2S albumin seed storage protein [Juglans nigra]	--
Pc3861	--	Cellular Component: chloroplast (GO:0009507);;	--	--	Predicted protein GN=POPTRDRAFT_754653 OS=Populus trichocarpa (Western balsam poplar) PE=4 SV=1	predicted protein [Populus trichocarpa]	Lycopersicon esculentum clone 135145F, mRNA sequence
Pc25505	--	Cellular Component: chloroplast stroma (GO:0009570);; Molecular Function: protein binding involved in protein folding (GO:0044183);; Biological Process: chaperone-mediated protein folding (GO:0061077);;	--	--	Predicted protein (Fragment) GN=POPTRDRAFT_172929 OS=Populus trichocarpa (Western balsam poplar) PE=4 SV=1	predicted protein [Populus trichocarpa]	PREDICTED: Vitis vinifera uncharacterized LOC100246804 (LOC100246804), mRNA
Pc5306	--	--	--	--	--	--	Daucus carota subsp. sativus clone BAC C004I09 genomic sequence
Pc25274	Function unknown	Cellular Component: nucleus (GO:0005634);; Cellular Component: mitochondrion (GO:0005739);; Biological Process: aromatic amino acid family biosynthetic process (GO:0009073);; Cellular Component: chloroplast thylakoid membrane (GO:0009535);; Cellular Component: chloroplast stroma (GO:0009570);; Biological Process: NAD(P)H dehydrogenase complex assembly (GO:0010275);; Biological Process: iron-sulfu…	--	--	Putative uncharacterized protein GN=VITISV_004173 OS=Vitis vinifera (Grape) PE=4 SV=1	PREDICTED: uncharacterized protein LOC100255118 [Vitis vinifera]	PREDICTED: Vitis vinifera uncharacterized LOC100255118 (LOC100255118), mRNA
Pc21647	Translation, ribosomal structure and biogenesis	Molecular Function: histidine-tRNA ligase activity (GO:0004821);; Molecular Function: ATP binding (GO:0005524);; Cellular Component: nucleolus (GO:0005730);; Cellular Component: cytoplasm (GO:0005737);; Cellular Component: mitochondrial matrix (GO:0005759);; Cellular Component: cytosol (GO:0005829);; Biological Process: tRNA aminoacylation for protein translation (GO:0006418);; Biological Process…	K01892|4e-31|uma:UM06027.1|hypothetical protein	Histidine--tRNA ligase, mitochondrial OS=Saccharomyces cerevisiae (strain ATCC 204508 / S288c) GN=HTS1 PE=1 SV=2	Singapore isolate B (sub-type 7) whole genome shotgun sequence assembly, scaffold_12 GN=GSBLH_T00001630001 OS=Blastocystis hominis PE=3 SV=1	histidyl-tRNA synthetase [Dacryopinax sp. DJM-731 SS1]	--
Pc14786	--	Molecular Function: hydrolase activity (GO:0016787);;	--	--	Uncharacterized protein GN=Solyc01g107090.2 OS=Solanum lycopersicum (Tomato) PE=4 SV=1	predicted protein [Populus trichocarpa]	Daucus carota subsp. sativus clone BAC C099C12 genomic sequence
Pc40163	--	--	--	--	Uncharacterized protein OS=Zea mays (Maize) PE=2 SV=1	uncharacterized protein LOC100191960 [Zea mays]	--
Pc18768	--	Molecular Function: protein kinase activity (GO:0004672);; Molecular Function: binding (GO:0005488);; Cellular Component: plasma membrane (GO:0005886);;	--	Probable serine/threonine-protein kinase At1g18390 OS=Arabidopsis thaliana GN=At1g18390 PE=1 SV=2	Uncharacterized protein GN=Solyc04g007390.2 OS=Solanum lycopersicum (Tomato) PE=4 SV=1	wall-associated kinase, putative [Ricinus communis]	--
Pc28666	--	Molecular Function: iron ion binding (GO:0005506);; Biological Process: pentose-phosphate shunt (GO:0006098);; Biological Process: aromatic amino acid family biosynthetic process (GO:0009073);; Cellular Component: chloroplast stroma (GO:0009570);; Biological Process: iron-sulfur cluster assembly (GO:0016226);; Biological Process: positive regulation of transcription, DNA-dependent (GO:0045893);; …	--	--	Putative uncharacterized protein GN=VIT_12s0057g01550 OS=Vitis vinifera (Grape) PE=4 SV=1	unnamed protein product [Vitis vinifera]	PREDICTED: Vitis vinifera uncharacterized LOC100252893 (LOC100252893), mRNA
Pc10401	--	Molecular Function: phosphoprotein phosphatase activity (GO:0004721);; Molecular Function: protein binding (GO:0005515);; Cellular Component: nucleus (GO:0005634);; Cellular Component: plasma membrane (GO:0005886);; Biological Process: protein dephosphorylation (GO:0006470);;	--	Probable protein phosphatase 2C 74 OS=Arabidopsis thaliana GN=At5g36250 PE=2 SV=1	Predicted protein (Fragment) GN=POPTRDRAFT_675264 OS=Populus trichocarpa (Western balsam poplar) PE=4 SV=1	predicted protein [Populus trichocarpa]	Ricinus communis protein phosphatase-2c, putative, mRNA
Pc4399	--	--	--	--	Putative uncharacterized protein GN=VIT_05s0029g00200 OS=Vitis vinifera (Grape) PE=4 SV=1	--	--
Pc39605	Carbohydrate transport and metabolism	Molecular Function: magnesium ion binding (GO:0000287);; Molecular Function: alpha,alpha-trehalose-phosphate synthase (UDP-forming) activity (GO:0003825);; Molecular Function: trehalose-phosphatase activity (GO:0004805);; Cellular Component: nucleus (GO:0005634);; Cellular Component: mitochondrion (GO:0005739);; Cellular Component: cytosol (GO:0005829);; Biological Process: trehalose biosynthetic…	--	Probable alpha,alpha-trehalose-phosphate synthase [UDP-forming] 10 OS=Arabidopsis thaliana GN=TPS10 PE=2 SV=1	Putative uncharacterized protein GN=VITISV_024248 OS=Vitis vinifera (Grape) PE=4 SV=1	hypothetical protein VITISV_024248 [Vitis vinifera]	PREDICTED: Vitis vinifera probable alpha,alpha-trehalose-phosphate synthase [UDP-forming] 10-like (LOC100246842), mRNA
Pc23008	--	Biological Process: microtubule cytoskeleton organization (GO:0000226);; Biological Process: cytokinesis by cell plate formation (GO:0000911);; Biological Process: methylation-dependent chromatin silencing (GO:0006346);; Cellular Component: phragmoplast (GO:0009524);; Biological Process: regulation of flower development (GO:0009909);; Biological Process: chromatin silencing by small RNA (GO:00310…	--	--	Uncharacterized protein GN=Solyc09g090320.1 OS=Solanum lycopersicum (Tomato) PE=3 SV=1	predicted protein [Populus trichocarpa]	--
Pc42080	--	Molecular Function: RNA binding (GO:0003723);; Molecular Function: RNA-directed DNA polymerase activity (GO:0003964);; Biological Process: RNA-dependent DNA replication (GO:0006278);; Cellular Component: plastid (GO:0009536);;	--	Protein CLEC16A homolog OS=Dictyostelium discoideum GN=DDB_G0289943 PE=3 SV=1	Putative uncharacterized protein GN=VIT_11s0052g00170 OS=Vitis vinifera (Grape) PE=4 SV=1	unnamed protein product [Vitis vinifera]	PREDICTED: Vitis vinifera uncharacterized LOC100253058 (LOC100253058), mRNA
Pc16812	--	Cellular Component: nucleus (GO:0005634);;	--	F-box protein At5g49610 OS=Arabidopsis thaliana GN=At5g49610 PE=1 SV=1	Uncharacterized protein OS=Glycine max (Soybean) PE=4 SV=1	PREDICTED: F-box protein At5g49610-like [Glycine max]	PREDICTED: Vitis vinifera F-box protein At5g49610-like (LOC100249860), mRNA
Pc31652	--	Biological Process: respiratory burst involved in defense response (GO:0002679);; Molecular Function: DNA binding (GO:0003677);; Molecular Function: sequence-specific DNA binding transcription factor activity (GO:0003700);; Molecular Function: protein binding (GO:0005515);; Cellular Component: nucleus (GO:0005634);; Biological Process: response to cold (GO:0009409);; Cellular Component: chloropla…	--	Ethylene-responsive transcription factor 2 OS=Arabidopsis thaliana GN=ERF2 PE=2 SV=1	Ethylene response factor 2.1 GN=erf2.1 OS=Bupleurum kaoi PE=2 SV=1	ethylene response factor 2.1 [Bupleurum kaoi]	Bupleurum kaoi mRNA for ethylene response factor 2.1 (erf2.1 gene)
Pc13832	--	--	--	--	Putative uncharacterized protein GN=VIT_14s0066g00310 OS=Vitis vinifera (Grape) PE=4 SV=1	unnamed protein product [Vitis vinifera]	Populus trichocarpa predicted protein, mRNA
Pc29438	--	--	--	Programmed cell death 6-interacting protein OS=Xenopus laevis GN=pdcd6ip PE=1 SV=1	Putative uncharacterized protein GN=VIT_01s0011g03130 OS=Vitis vinifera (Grape) PE=4 SV=1	PREDICTED: BRO1 domain-containing protein BROX [Vitis vinifera]	PREDICTED: Vitis vinifera BRO1 domain-containing protein BROX-like (LOC100252587), mRNA
Pc34324	--	Molecular Function: nucleotide binding (GO:0000166);; Molecular Function: nucleic acid binding (GO:0003676);; Molecular Function: RNA binding (GO:0003723);; Molecular Function: ATP binding (GO:0005524);; Cellular Component: nucleolus (GO:0005730);; Biological Process: protein import into nucleus (GO:0006606);; Molecular Function: ATP-dependent helicase activity (GO:0008026);;	--	DEAD-box ATP-dependent RNA helicase 32 OS=Arabidopsis thaliana GN=RH32 PE=2 SV=1	Uncharacterized protein GN=Solyc07g064520.2 OS=Solanum lycopersicum (Tomato) PE=3 SV=1	predicted protein [Populus trichocarpa]	Populus trichocarpa predicted protein, mRNA
Pc24589	--	Molecular Function: protein binding (GO:0005515);; Cellular Component: vacuolar membrane (GO:0005774);; Cellular Component: endoplasmic reticulum (GO:0005783);; Biological Process: autophagy (GO:0006914);; Cellular Component: chloroplast (GO:0009507);; Cellular Component: integral to membrane (GO:0016021);; Biological Process: cell-cell adhesion (GO:0016337);; Biological Process: cell junction as…	--	Vacuole membrane protein 1 OS=Pongo abelii GN=VMP1 PE=2 SV=1	Putative uncharacterized protein GN=VIT_05s0020g03160 OS=Vitis vinifera (Grape) PE=4 SV=1	PREDICTED: vacuole membrane protein 1 [Vitis vinifera]	PREDICTED: Vitis vinifera vacuole membrane protein 1-like (LOC100246016), mRNA
Pc38144	--	Molecular Function: phosphoglycerate dehydrogenase activity (GO:0004617);; Molecular Function: binding (GO:0005488);; Molecular Function: protein binding (GO:0005515);; Molecular Function: ATP binding (GO:0005524);; Cellular Component: nucleus (GO:0005634);; Cellular Component: cytoplasm (GO:0005737);; Cellular Component: mitochondrion (GO:0005739);; Cellular Component: cytosol (GO:0005829);; Bio…	K00058|0.0|vvi:100241666|hypothetical protein LOC100241666	D-3-phosphoglycerate dehydrogenase, chloroplastic OS=Arabidopsis thaliana GN=At1g17745 PE=1 SV=2	Putative uncharacterized protein GN=VIT_09s0018g01870 OS=Vitis vinifera (Grape) PE=3 SV=1	PREDICTED: d-3-phosphoglycerate dehydrogenase, chloroplastic-like [Vitis vinifera]	PREDICTED: Vitis vinifera d-3-phosphoglycerate dehydrogenase, chloroplastic-like (LOC100241666), mRNA
Pc36015	--	Biological Process: microtubule cytoskeleton organization (GO:0000226);; Biological Process: double-strand break repair via homologous recombination (GO:0000724);; Biological Process: cytokinesis by cell plate formation (GO:0000911);; Cellular Component: endosome (GO:0005768);; Cellular Component: endoplasmic reticulum (GO:0005783);; Cellular Component: trans-Golgi network (GO:0005802);; Cellular…	K00770|1e-136|rcu:RCOM_1180270|Cellulose synthase A catalytic subunit 3 [UDP-forming], putative (EC:2.4.1.12)	Cellulose synthase-like protein D5 OS=Arabidopsis thaliana GN=CSLD5 PE=2 SV=1	Uncharacterized protein GN=Solyc09g075550.2 OS=Solanum lycopersicum (Tomato) PE=4 SV=1	unknown [Populus trichocarpa]	PREDICTED: Glycine max cellulose synthase-like protein D5-like (LOC100797597), mRNA
Pc20348	--	Molecular Function: hydrolase activity (GO:0016787);; Molecular Function: cation binding (GO:0043169);;	--	Retrovirus-related Pol polyprotein from transposon TNT 1-94 OS=Nicotiana tabacum PE=2 SV=1	Polynucleotidyl transferase, Ribonuclease H fold GN=MtrDRAFT_AC151520g34v2 OS=Medicago truncatula (Barrel medic) PE=4 SV=1	Polynucleotidyl transferase, Ribonuclease H fold [Medicago truncatula]	--
Pc44581	--	Molecular Function: structural molecule activity (GO:0005198);; Cellular Component: nucleus (GO:0005634);; Cellular Component: plasma membrane (GO:0005886);; Biological Process: N-terminal protein myristoylation (GO:0006499);; Biological Process: protein targeting to vacuole (GO:0006623);; Biological Process: response to osmotic stress (GO:0006970);; Cellular Component: plastid (GO:0009536);; Bio…	--	Vesicle-associated protein 4-2 OS=Arabidopsis thaliana GN=PVA42 PE=1 SV=1	Putative uncharacterized protein GN=VIT_00s0203g00040 OS=Vitis vinifera (Grape) PE=4 SV=1	PREDICTED: vesicle-associated protein 4-2 [Vitis vinifera]	PREDICTED: Vitis vinifera vesicle-associated protein 4-2-like (LOC100251685), mRNA
Pc43413	--	Cellular Component: extracellular region (GO:0005576);; Molecular Function: acetylglucosaminyltransferase activity (GO:0008375);; Cellular Component: membrane (GO:0016020);;	--	--	Putative uncharacterized protein GN=VIT_04s0008g05530 OS=Vitis vinifera (Grape) PE=4 SV=1	unnamed protein product [Vitis vinifera]	--
Pc4491	--	Molecular Function: DNA binding (GO:0003677);; Molecular Function: protein binding (GO:0005515);; Biological Process: chromatin remodeling (GO:0006338);; Biological Process: sister chromatid cohesion (GO:0007062);; Cellular Component: SWI/SNF complex (GO:0016514);; Biological Process: chromatin silencing by small RNA (GO:0031048);; Biological Process: meiotic chromosome segregation (GO:0045132);;…	K11649|3e-10|rcu:RCOM_0563090|DNA binding protein, putative	SWI/SNF complex subunit SWI3C OS=Arabidopsis thaliana GN=SWI3C PE=1 SV=1	DNA binding protein, putative GN=RCOM_0563090 OS=Ricinus communis (Castor bean) PE=4 SV=1	DNA binding protein, putative [Ricinus communis]	Populus trichocarpa clone POP027-H05, complete sequence
Pc29903	--	Biological Process: regulation of cyclin-dependent protein kinase activity (GO:0000079);; Cellular Component: nucleus (GO:0005634);; Cellular Component: mitochondrion (GO:0005739);; Biological Process: mitosis (GO:0007067);; Biological Process: stomatal lineage progression (GO:0010440);; Molecular Function: cyclin-dependent protein kinase regulator activity (GO:0016538);; Molecular Function: prot…	K05868|3e-19|vvi:100261859|hypothetical protein LOC100261859	G2/mitotic-specific cyclin S13-7 (Fragment) OS=Glycine max PE=2 SV=1	Mitotic cyclin OS=Petroselinum crispum (Parsley) PE=3 SV=1	mitotic cyclin [Petroselinum crispum]	Petroselinum crispum mitotic cyclin gene, complete cds
Pc21726	--	--	--	--	--	--	Daucus carota subsp. sativus clone BAC C100E08 genomic sequence
Pc34771	--	Molecular Function: C-5 sterol desaturase activity (GO:0000248);; Molecular Function: iron ion binding (GO:0005506);; Cellular Component: endoplasmic reticulum membrane (GO:0005789);; Biological Process: acetyl-CoA metabolic process (GO:0006084);; Biological Process: fatty acid biosynthetic process (GO:0006633);; Cellular Component: integral to membrane (GO:0016021);; Biological Process: sterol b…	K00227|1e-90|vvi:100265283|hypothetical protein LOC100265283	Delta(7)-sterol-C5(6)-desaturase OS=Nicotiana tabacum PE=2 SV=1	Putative uncharacterized protein GN=VIT_14s0006g02690 OS=Vitis vinifera (Grape) PE=4 SV=1	PREDICTED: delta(7)-sterol-C5(6)-desaturase [Vitis vinifera]	PREDICTED: Vitis vinifera delta(7)-sterol-C5(6)-desaturase-like (LOC100265283), mRNA
Pc31508	--	Molecular Function: protein kinase activity (GO:0004672);; Molecular Function: binding (GO:0005488);; Biological Process: response to stress (GO:0006950);; Biological Process: multicellular organismal development (GO:0007275);; Cellular Component: membrane (GO:0016020);; Molecular Function: transferase activity, transferring phosphorus-containing groups (GO:0016772);; Biological Process: reproduc…	--	G-type lectin S-receptor-like serine/threonine-protein kinase SD3-1 OS=Arabidopsis thaliana GN=SD31 PE=2 SV=1	Protein kinase GN=lecPK OS=Prunus cerasifera (cherry plum) PE=4 SV=1	PREDICTED: G-type lectin S-receptor-like serine/threonine-protein kinase SD3-1-like [Vitis vinifera]	PREDICTED: Vitis vinifera G-type lectin S-receptor-like serine/threonine-protein kinase SD3-1-like (LOC100267225), mRNA
Pc25165	--	--	--	--	Ta11-like non-LTR retroelement protein-like GN=At5g59930 OS=Arabidopsis thaliana (Mouse-ear cress) PE=4 SV=1	cysteine/histidine-rich C1 domain-containing protein [Arabidopsis thaliana]	--
Pc4896	Translation, ribosomal structure and biogenesis	Biological Process: nuclear-transcribed mRNA catabolic process, nonsense-mediated decay (GO:0000184);; Molecular Function: structural constituent of ribosome (GO:0003735);; Molecular Function: protein binding (GO:0005515);; Cellular Component: nucleolus (GO:0005730);; Cellular Component: vacuolar membrane (GO:0005774);; Cellular Component: plasma membrane (GO:0005886);; Biological Process: transl…	K02920|5e-41|vvi:100262717|hypothetical protein LOC100262717	60S ribosomal protein L36 OS=Daucus carota GN=RPL36 PE=3 SV=2	60S ribosomal protein L36 GN=VIT_16s0050g00610 OS=Vitis vinifera (Grape) PE=3 SV=1	RecName: Full=60S ribosomal protein L36	Vitis vinifera clone SS0AEB5YA16
Pc37740	--	Biological Process: gene silencing (GO:0016458);; Biological Process: covalent chromatin modification (GO:0016569);; Biological Process: regulation of nucleobase-containing compound metabolic process (GO:0019219);; Biological Process: nucleic acid metabolic process (GO:0090304);; Biological Process: regulation of cellular macromolecule biosynthetic process (GO:2000112);;	--	--	Uncharacterized protein GN=Solyc04g080200.2 OS=Solanum lycopersicum (Tomato) PE=4 SV=1	hypothetical protein RCOM_1593930 [Ricinus communis]	Vitis vinifera, whole genome shotgun sequence, contig VV78X038306.7, clone ENTAV 115
Pc30555	--	Biological Process: regulation of cyclin-dependent protein kinase activity (GO:0000079);; Molecular Function: cyclin-dependent protein kinase activity (GO:0004693);; Cellular Component: nucleus (GO:0005634);; Cellular Component: cytoplasm (GO:0005737);; Biological Process: trichoblast differentiation (GO:0010054);; Biological Process: stomatal lineage progression (GO:0010440);; Molecular Function…	--	Cyclin-U2-1 OS=Arabidopsis thaliana GN=CYCU2-1 PE=1 SV=1	Predicted protein GN=POPTRDRAFT_816553 OS=Populus trichocarpa (Western balsam poplar) PE=4 SV=1	predicted protein [Populus trichocarpa]	Populus trichocarpa predicted protein, mRNA
Pc34000	--	Cellular Component: mitochondrion (GO:0005739);; Cellular Component: endosome (GO:0005768);; Cellular Component: Golgi apparatus (GO:0005794);; Cellular Component: trans-Golgi network (GO:0005802);; Biological Process: ceramide metabolic process (GO:0006672);; Cellular Component: integral to membrane (GO:0016021);; Molecular Function: transferase activity, transferring glycosyl groups (GO:0016757…	--	--	Putative uncharacterized protein GN=RCOM_0977300 OS=Ricinus communis (Castor bean) PE=4 SV=1	conserved hypothetical protein [Ricinus communis]	Ricinus communis conserved hypothetical protein, mRNA
Pc12778	--	Molecular Function: nucleic acid binding (GO:0003676);; Cellular Component: cell wall (GO:0005618);; Cellular Component: nuclear envelope (GO:0005635);; Cellular Component: endoplasmic reticulum (GO:0005783);; Cellular Component: cytosol (GO:0005829);; Cellular Component: plasma membrane (GO:0005886);; Biological Process: response to stress (GO:0006950);; Biological Process: protein secretion (GO…	--	Staphylococcal nuclease domain-containing protein 1 OS=Danio rerio GN=snd1 PE=2 SV=1	Putative uncharacterized protein GN=VIT_00s0283g00020 OS=Vitis vinifera (Grape) PE=4 SV=1	PREDICTED: staphylococcal nuclease domain-containing protein 1 [Vitis vinifera]	Sorghum bicolor hypothetical protein, mRNA
Pc4084	--	Biological Process: systemic acquired resistance (GO:0009627);; Biological Process: regulation of defense response (GO:0031347);; Biological Process: response to karrikin (GO:0080167);;	--	--	Predicted protein GN=POPTRDRAFT_575561 OS=Populus trichocarpa (Western balsam poplar) PE=4 SV=1	predicted protein [Populus trichocarpa]	--
Pc10681	--	Biological Process: response to molecule of bacterial origin (GO:0002237);; Molecular Function: protein kinase activity (GO:0004672);; Molecular Function: protein serine/threonine kinase activity (GO:0004674);; Molecular Function: protein tyrosine kinase activity (GO:0004713);; Molecular Function: ATP binding (GO:0005524);; Cellular Component: extracellular region (GO:0005576);; Cellular Componen…	--	Protein LYK5 OS=Arabidopsis thaliana GN=LYK5 PE=1 SV=1	Predicted protein (Fragment) GN=POPTRDRAFT_230963 OS=Populus trichocarpa (Western balsam poplar) PE=4 SV=1	predicted protein [Populus trichocarpa]	PREDICTED: Vitis vinifera probable LRR receptor-like serine/threonine-protein kinase At5g48740-like (LOC100264758), mRNA
Pc49539	--	Molecular Function: hydrolase activity, hydrolyzing O-glycosyl compounds (GO:0004553);; Biological Process: defense response (GO:0006952);; Biological Process: metabolic process (GO:0008152);; Cellular Component: cell periphery (GO:0071944);;	--	Glucan endo-1,3-beta-glucosidase, basic vacuolar isoform OS=Hevea brasiliensis GN=HGN1 PE=1 SV=2	Beta-1,3-glucanase (Fragment) OS=Vitis vinifera (Grape) PE=2 SV=1	beta-1,3-glucanase, partial [Vitis vinifera]	--
Pc7057	--	Biological Process: double-strand break repair via homologous recombination (GO:0000724);; Biological Process: DNA-dependent DNA replication (GO:0006261);; Biological Process: regulation of DNA replication (GO:0006275);; Biological Process: DNA methylation (GO:0006306);; Biological Process: chromatin silencing (GO:0006342);; Biological Process: cell-cell signaling (GO:0007267);; Biological Proces…	--	--	Putative uncharacterized protein GN=VIT_16s0098g01820 OS=Vitis vinifera (Grape) PE=4 SV=1	PREDICTED: uncharacterized protein LOC100257134 [Vitis vinifera]	Ricinus communis conserved hypothetical protein, mRNA
Pc7925	--	--	K08235|4e-10|pop:POPTR_718004|hypothetical protein	Probable xyloglucan endotransglucosylase/hydrolase protein 7 OS=Arabidopsis thaliana GN=XTH7 PE=2 SV=2	Putative uncharacterized protein GN=VIT_00s0386g00050 OS=Vitis vinifera (Grape) PE=4 SV=1	xyloglucan endotransglucosylase/hydrolase [Dahlia pinnata]	Diospyros kaki xyloglucan endotransglucosylase/hydrolase (XTH3) mRNA, complete cds
Pc19604	--	--	--	--	Predicted protein GN=POPTRDRAFT_786402 OS=Populus trichocarpa (Western balsam poplar) PE=4 SV=1	predicted protein [Populus trichocarpa]	PREDICTED: Glycine max uncharacterized protein LOC100789939 (LOC100789939), mRNA
Pc4265	--	--	--	--	Predicted protein GN=POPTRDRAFT_1100193 OS=Populus trichocarpa (Western balsam poplar) PE=4 SV=1	predicted protein [Populus trichocarpa]	Daucus carota subsp. sativus clone BAC C144H12 genomic sequence
Pc43581	Signal transduction mechanisms	Cellular Component: protein phosphatase type 2A complex (GO:0000159);; Cellular Component: chromosome, centromeric region (GO:0000775);; Cellular Component: spindle pole (GO:0000922);; Molecular Function: protein serine/threonine phosphatase activity (GO:0004722);; Cellular Component: nucleolus (GO:0005730);; Cellular Component: centriole (GO:0005814);; Cellular Component: cytosol (GO:0005829);; …	K04382|7e-30|rcu:RCOM_0041080|protein phsophatase-2a, putative (EC:3.1.3.16)	Serine/threonine-protein phosphatase PP2A-5 catalytic subunit OS=Nicotiana tabacum GN=NPP5 PE=2 SV=1	Protein phosphatase 2A catalytic subunit (Fragment) GN=NPP5-1 OS=Nicotiana benthamiana PE=2 SV=1	protein phosphatase 2A catalytic subunit [Nicotiana benthamiana]	Ricinus communis protein phsophatase-2a, putative, mRNA
Pc3308	--	--	--	--	Uncharacterized protein OS=Glycine max (Soybean) PE=4 SV=1	uncharacterized protein LOC100526951 precursor [Glycine max]	--
Pc23780	Signal transduction mechanisms	Molecular Function: two-component sensor activity (GO:0000155);; Molecular Function: two-component response regulator activity (GO:0000156);; Molecular Function: phosphoprotein phosphatase activity (GO:0004721);; Molecular Function: osmosensor activity (GO:0005034);; Molecular Function: ATP binding (GO:0005524);; Cellular Component: vacuole (GO:0005773);; Cellular Component: endoplasmic reticulum…	--	Histidine kinase 5 OS=Arabidopsis thaliana GN=AHK5 PE=2 SV=1	Uncharacterized protein OS=Glycine max (Soybean) PE=4 SV=1	Histidine kinase cytokinin receptor [Medicago truncatula]	PREDICTED: Glycine max histidine kinase 5-like (LOC100811117), mRNA
Pc42094	--	Biological Process: immune system process (GO:0002376);; Molecular Function: binding (GO:0005488);; Molecular Function: protein binding (GO:0005515);; Biological Process: defense response (GO:0006952);; Biological Process: response to virus (GO:0009615);; Cellular Component: membrane (GO:0016020);; Cellular Component: intracellular membrane-bounded organelle (GO:0043231);; Cellular Component: cyt…	--	TMV resistance protein N OS=Nicotiana glutinosa GN=N PE=1 SV=1	ATP binding protein, putative GN=RCOM_0723030 OS=Ricinus communis (Castor bean) PE=4 SV=1	ATP binding protein, putative [Ricinus communis]	Daucus carota subsp. sativus clone BAC C078A10 genomic sequence
Pc1588	--	Cellular Component: nucleus (GO:0005634);;	--	Protein yippee-like OS=Solanum tuberosum PE=2 SV=1	Fad NAD binding oxidoreductases, putative GN=RCOM_0644410 OS=Ricinus communis (Castor bean) PE=4 SV=1	fad NAD binding oxidoreductases, putative [Ricinus communis]	PREDICTED: Vitis vinifera protein yippee-like (LOC100249431), mRNA
Pc38428	--	Cellular Component: intracellular (GO:0005622);;	--	Serine/threonine-protein phosphatase 7 long form homolog OS=Arabidopsis thaliana GN=At1g48120 PE=2 SV=1	Putative uncharacterized protein GN=VITISV_008825 OS=Vitis vinifera (Grape) PE=4 SV=1	hypothetical protein VITISV_008825 [Vitis vinifera]	Vitis vinifera, whole genome shotgun sequence, contig VV79X000089.3, clone ENTAV 115
Pc36869	--	Biological Process: defense response (GO:0006952);; Biological Process: response to abiotic stimulus (GO:0009628);; Biological Process: hormone-mediated signaling pathway (GO:0009755);; Biological Process: plant-type cell wall biogenesis (GO:0009832);; Cellular Component: membrane (GO:0016020);; Molecular Function: cellulose synthase activity (GO:0016759);; Biological Process: secondary metabolic…	--	Protein SET DOMAIN GROUP 41 OS=Arabidopsis thaliana GN=SDG41 PE=2 SV=1	SET domain protein GN=SDG954 OS=Populus trichocarpa (Western balsam poplar) PE=4 SV=1	PREDICTED: protein SET DOMAIN GROUP 41-like [Vitis vinifera]	Oryza sativa Japonica Group Os03g0837100 (Os03g0837100) mRNA, complete cds
Pc29034	--	Biological Process: protein import into nucleus, docking (GO:0000059);; Biological Process: negative regulation of transcription from RNA polymerase II promoter (GO:0000122);; Biological Process: mitotic prometaphase (GO:0000236);; Biological Process: karyogamy (GO:0000741);; Cellular Component: kinetochore (GO:0000776);; Biological Process: cytokinesis by cell plate formation (GO:0000911);; Mole…	K14290|0.0|vvi:100256288|hypothetical protein LOC100256288	Exportin-1 OS=Rattus norvegicus GN=Xpo1 PE=2 SV=1	Putative uncharacterized protein GN=VIT_16s0039g02220 OS=Vitis vinifera (Grape) PE=4 SV=1	PREDICTED: exportin-1 isoform 3 [Vitis vinifera]	PREDICTED: Vitis vinifera exportin-1-like, transcript variant 3 (LOC100256288), mRNA
Pc25451	--	Cellular Component: chloroplast (GO:0009507);;	--	--	Putative uncharacterized protein GN=VIT_19s0090g00040 OS=Vitis vinifera (Grape) PE=4 SV=1	PREDICTED: uncharacterized protein LOC100852441 [Vitis vinifera]	--
Pc22848	--	Biological Process: polysaccharide biosynthetic process (GO:0000271);; Molecular Function: protein serine/threonine kinase activity (GO:0004674);; Molecular Function: transmembrane receptor protein serine/threonine kinase activity (GO:0004675);; Molecular Function: transmembrane receptor protein tyrosine kinase activity (GO:0004714);; Molecular Function: ATP binding (GO:0005524);; Cellular Compon…	--	Somatic embryogenesis receptor kinase 2 OS=Arabidopsis thaliana GN=SERK2 PE=1 SV=1	Predicted protein GN=POPTRDRAFT_580058 OS=Populus trichocarpa (Western balsam poplar) PE=4 SV=1	predicted protein [Populus trichocarpa]	Malus hupehensis somatic embryogenesis receptor-like kinase (SERK1) mRNA, complete cds
Pc18313	--	Molecular Function: ubiquitin-protein ligase activity (GO:0004842);; Cellular Component: nucleus (GO:0005634);; Cellular Component: plasma membrane (GO:0005886);; Biological Process: cytokinin metabolic process (GO:0009690);; Biological Process: auxin metabolic process (GO:0009850);; Biological Process: negative regulation of response to water deprivation (GO:0080148);;	--	E3 ubiquitin-protein ligase RGLG2 OS=Arabidopsis thaliana GN=RGLG2 PE=1 SV=1	Uncharacterized protein GN=Solyc02g093520.2 OS=Solanum lycopersicum (Tomato) PE=4 SV=1	RING-finger protein [Capsicum annuum]	Ricinus communis copine, putative, mRNA
Pc8750	--	Molecular Function: binding (GO:0005488);; Molecular Function: hydrolase activity (GO:0016787);;	--	Retrovirus-related Pol polyprotein from transposon TNT 1-94 OS=Nicotiana tabacum PE=2 SV=1	Polypeptide with an integrase domain OS=Petunia hybrida (Petunia) PE=4 SV=1	polypeptide with an integrase domain [Petunia x hybrida]	--
Pc37342	--	Molecular Function: endonuclease activity (GO:0004519);; Cellular Component: mitochondrion (GO:0005739);; Cellular Component: chloroplast (GO:0009507);; Biological Process: regulation of meristem growth (GO:0010075);; Biological Process: cytidine to uridine editing (GO:0016554);; Biological Process: mRNA modification (GO:0016556);; Biological Process: chloroplast RNA processing (GO:0031425);;	--	Pentatricopeptide repeat-containing protein At1g59720, mitochondrial OS=Arabidopsis thaliana GN=PCMP-H51 PE=2 SV=2	Putative uncharacterized protein GN=VIT_01s0026g01440 OS=Vitis vinifera (Grape) PE=4 SV=1	PREDICTED: pentatricopeptide repeat-containing protein At1g59720, mitochondrial-like [Vitis vinifera]	Medicago truncatula hypothetical protein (MTR_5g044260) mRNA, complete cds
Pc44456	--	Cellular Component: plasma membrane (GO:0005886);;	--	Uncharacterized protein At4g08330, chloroplastic OS=Arabidopsis thaliana GN=At4g08330 PE=1 SV=1	Predicted protein GN=POPTRDRAFT_558482 OS=Populus trichocarpa (Western balsam poplar) PE=2 SV=1	predicted protein [Populus trichocarpa]	PREDICTED: Vitis vinifera uncharacterized LOC100242275 (LOC100242275), mRNA
Pc45542	--	Cellular Component: nucleus (GO:0005634);; Biological Process: regulation of transcription, DNA-dependent (GO:0006355);; Biological Process: auxin mediated signaling pathway (GO:0009734);; Molecular Function: protein dimerization activity (GO:0046983);;	--	Auxin-induced protein 22A OS=Vigna radiata var. radiata GN=AUX22A PE=2 SV=1	Auxin-induced protein (Fragment) OS=Prunus armeniaca (Apricot) PE=2 SV=1	auxin-induced protein, partial [Prunus armeniaca]	Nicotiana tabacum clone TOB056F02 IAA19-like protein mRNA, partial cds
Pc11457	--	--	--	--	Putative uncharacterized protein GN=RCOM_1348350 OS=Ricinus communis (Castor bean) PE=4 SV=1	conserved hypothetical protein [Ricinus communis]	--
Pc34050	--	Cellular Component: mitochondrion (GO:0005739);; Cellular Component: plasma membrane (GO:0005886);; Cellular Component: photosystem I (GO:0009522);; Cellular Component: photosystem II (GO:0009523);; Cellular Component: chloroplast thylakoid membrane (GO:0009535);; Biological Process: response to blue light (GO:0009637);; Biological Process: photosynthesis, light harvesting (GO:0009765);; Cellular…	K08913|0.0|rcu:RCOM_0483250|chlorophyll A/B binding protein, putative	Chlorophyll a-b binding protein 37, chloroplastic OS=Petunia sp. GN=CAB37 PE=3 SV=1	Chlorophyll A/B binding protein, putative GN=RCOM_0483250 OS=Ricinus communis (Castor bean) PE=4 SV=1	RecName: Full=Chlorophyll a-b binding protein 37, chloroplastic; AltName: Full=LHCII type I CAB-37; Short=LHCP; Flags: Precursor	Panax ginseng cab mRNA for chlorophyll a/b binding protein, complete cds
Pc31459	--	--	--	--	Predicted protein GN=POPTRDRAFT_784220 OS=Populus trichocarpa (Western balsam poplar) PE=4 SV=1	predicted protein [Populus trichocarpa]	Populus trichocarpa predicted protein, mRNA
Pc34857	--	Cellular Component: plasma membrane (GO:0005886);; Biological Process: response to water deprivation (GO:0009414);; Biological Process: transpiration (GO:0010148);; Molecular Function: ATPase activity (GO:0016887);; Molecular Function: nucleoside-triphosphatase activity (GO:0017111);;	--	ABC transporter G family member 22 OS=Arabidopsis thaliana GN=ABCG22 PE=1 SV=1	ATP-binding cassette transporter, putative GN=RCOM_0422670 OS=Ricinus communis (Castor bean) PE=3 SV=1	ATP-binding cassette transporter, putative [Ricinus communis]	Ricinus communis ATP-binding cassette transporter, putative, mRNA
Pc11410	--	--	--	--	GRAS family transcription factor GN=GRAS18 OS=Populus trichocarpa (Western balsam poplar) PE=4 SV=1	GRAS family transcription factor [Populus trichocarpa]	--
Pc36724	--	Cellular Component: endoplasmic reticulum membrane (GO:0005789);; Cellular Component: plasma membrane (GO:0005886);; Biological Process: primary metabolic process (GO:0044238);; Biological Process: organic substance metabolic process (GO:0071704);; Biological Process: response to karrikin (GO:0080167);;	--	Reticulon-like protein B9 OS=Arabidopsis thaliana GN=RTNLB9 PE=2 SV=1	Uncharacterized protein GN=Solyc03g119190.2 OS=Solanum lycopersicum (Tomato) PE=4 SV=1	uncharacterized protein LOC100306402 [Glycine max]	--
Pc17193	General function prediction only	Molecular Function: nucleotide binding (GO:0000166);; Biological Process: alternative nuclear mRNA splicing, via spliceosome (GO:0000380);; Biological Process: angiogenesis (GO:0001525);; Molecular Function: double-stranded DNA binding (GO:0003690);; Molecular Function: single-stranded DNA binding (GO:0003697);; Molecular Function: RNA binding (GO:0003723);; Molecular Function: mRNA binding (GO:0…	--	Glycine-rich RNA-binding protein 2, mitochondrial OS=Arabidopsis thaliana GN=GRP2 PE=1 SV=1	Uncharacterized protein GN=Solyc07g063900.2 OS=Solanum lycopersicum (Tomato) PE=4 SV=1	predicted protein [Populus trichocarpa]	PREDICTED: Vitis vinifera glycine-rich RNA-binding protein 2-like (LOC100253846), mRNA
Pc41024	--	--	--	Homeobox-leucine zipper protein HOX11 OS=Oryza sativa subsp. japonica GN=HOX11 PE=2 SV=1	Uncharacterized protein GN=Si036388m.g OS=Setaria italica (Foxtail millet) PE=3 SV=1	Homeobox-leucine zipper protein HAT14, putative [Ricinus communis]	Arabidopsis thaliana chromosome 2, complete sequence
Pc7891	--	Cellular Component: cytoplasm (GO:0005737);; Cellular Component: mitochondrion (GO:0005739);; Biological Process: convergent extension involved in gastrulation (GO:0060027);;	--	DeSI-like protein At4g17486 OS=Arabidopsis thaliana GN=At4g17486 PE=2 SV=1	Putative uncharacterized protein GN=VIT_03s0063g02130 OS=Vitis vinifera (Grape) PE=4 SV=1	PREDICTED: UPF0326 protein At4g17486-like [Vitis vinifera]	PREDICTED: Vitis vinifera UPF0326 protein At4g17486-like (LOC100262358), mRNA
Pc27803	--	Biological Process: G2 phase of mitotic cell cycle (GO:0000085);; Cellular Component: histone acetyltransferase complex (GO:0000123);; Molecular Function: transcription regulatory region sequence-specific DNA binding (GO:0000976);; Molecular Function: sequence-specific DNA binding transcription factor activity (GO:0003700);; Cellular Component: nucleus (GO:0005634);; Biological Process: cell prol…	--	Homeobox-leucine zipper protein HAT4 OS=Arabidopsis thaliana GN=HAT4 PE=1 SV=1	Homeobox-leucine zipper protein GN=PHZ4 OS=Pimpinella brachycarpa PE=2 SV=1	homeobox-leucine zipper protein [Pimpinella brachycarpa]	P.brachycarpa mRNA for homeobox-leucine zipper protein (PHZ4)
Pc46191	--	--	--	--	--	--	Thalassiosira pseudonana CCMP1335 chromosome 7, complete sequence
Pc18016	--	--	--	Uncharacterized histidine-rich protein DDB_G0274557 OS=Dictyostelium discoideum GN=DDB_G0274557 PE=4 SV=1	Putative uncharacterized protein GN=VIT_18s0001g01650 OS=Vitis vinifera (Grape) PE=4 SV=1	unnamed protein product [Vitis vinifera]	Ajellomyces capsulatus NAm1 predicted protein (HCAG_04487) partial mRNA
Pc20083	--	Biological Process: polysaccharide biosynthetic process (GO:0000271);; Molecular Function: protein serine/threonine kinase activity (GO:0004674);; Molecular Function: protein binding (GO:0005515);; Molecular Function: ATP binding (GO:0005524);; Cellular Component: plasma membrane (GO:0005886);; Biological Process: protein phosphorylation (GO:0006468);; Biological Process: defense response (GO:000…	--	Probable L-type lectin-domain containing receptor kinase I.6 OS=Arabidopsis thaliana GN=LECRK16 PE=2 SV=1	Uncharacterized protein GN=OB12G20960 OS=Oryza brachyantha PE=4 SV=1	predicted protein [Populus trichocarpa]	--
Pc14395	--	Cellular Component: cytoplasm (GO:0005737);; Biological Process: response to abiotic stimulus (GO:0009628);; Biological Process: anthocyanin-containing compound biosynthetic process (GO:0009718);; Biological Process: response to sucrose stimulus (GO:0009744);; Biological Process: response to UV-B (GO:0010224);; Molecular Function: UDP-glucosyltransferase activity (GO:0035251);; Molecular Function…	--	Putative UDP-glucose glucosyltransferase OS=Fragaria ananassa GN=GT5 PE=2 SV=1	Resveratrol/hydroxycinnamic acid O-glucosyltransferase OS=Vitis labrusca PE=2 SV=1	unnamed protein product [Vitis vinifera]	--
Pc12482	--	Molecular Function: cysteine-type endopeptidase inhibitor activity (GO:0004869);; Molecular Function: calcium ion binding (GO:0005509);; Molecular Function: protein binding (GO:0005515);; Cellular Component: cytosol (GO:0005829);; Biological Process: cellular component movement (GO:0006928);; Biological Process: response to stress (GO:0006950);; Biological Process: negative regulation of peptidas…	K13963|3e-13|sbi:SORBI_01g014730|hypothetical protein	Serpin-ZXA OS=Oryza sativa subsp. japonica GN=Os03g0610650 PE=1 SV=1	Uncharacterized protein GN=Si036031m.g OS=Setaria italica (Foxtail millet) PE=3 SV=1	PREDICTED: serpin-ZX-like [Glycine max]	--
Pc20117	--	--	--	--	Uncharacterized protein OS=Glycine max (Soybean) PE=4 SV=1	PREDICTED: transcription factor bHLH123-like [Glycine max]	--
Pc26905	--	Molecular Function: nucleotide binding (GO:0000166);; Biological Process: alternative nuclear mRNA splicing, via spliceosome (GO:0000380);; Molecular Function: double-stranded DNA binding (GO:0003690);; Molecular Function: single-stranded DNA binding (GO:0003697);; Molecular Function: mRNA binding (GO:0003729);; Molecular Function: protein kinase activity (GO:0004672);; Molecular Function: calmod…	--	Cinnamoyl-CoA reductase 2 OS=Arabidopsis thaliana GN=CCR2 PE=1 SV=1	Predicted protein GN=POPTRDRAFT_710668 OS=Populus trichocarpa (Western balsam poplar) PE=4 SV=1	predicted protein [Populus trichocarpa]	--
Pc18597	--	Cellular Component: mitochondrion (GO:0005739);; Biological Process: phenylpropanoid biosynthetic process (GO:0009699);; Cellular Component: cytoplasmic membrane-bounded vesicle (GO:0016023);; Molecular Function: N-acyltransferase activity (GO:0016410);; Molecular Function: O-acetyltransferase activity (GO:0016413);; Biological Process: heterocycle biosynthetic process (GO:0018130);; Biological P…	--	Omega-hydroxypalmitate O-feruloyl transferase OS=Arabidopsis thaliana GN=HHT1 PE=1 SV=1	Putative uncharacterized protein GN=VIT_18s0001g12990 OS=Vitis vinifera (Grape) PE=4 SV=1	PREDICTED: omega-hydroxypalmitate O-feruloyl transferase [Vitis vinifera]	Populus trichocarpa predicted protein, mRNA
Pc22708	--	--	--	--	Putative uncharacterized protein GN=VITISV_012052 OS=Vitis vinifera (Grape) PE=4 SV=1	hypothetical protein VITISV_012052 [Vitis vinifera]	--
Pc27395	--	Cellular Component: DNA-directed RNA polymerase IV complex (GO:0000418);; Cellular Component: DNA-directed RNA polymerase V complex (GO:0000419);;	--	--	Uncharacterized protein GN=Solyc09g083340.1 OS=Solanum lycopersicum (Tomato) PE=4 SV=1	predicted protein [Populus trichocarpa]	--
Pc33041	--	Cellular Component: cytoplasm (GO:0005737);; Biological Process: epidermis development (GO:0008544);; Biological Process: macromolecule biosynthetic process (GO:0009059);; Biological Process: phenylpropanoid biosynthetic process (GO:0009699);; Molecular Function: N-acyltransferase activity (GO:0016410);; Molecular Function: transferase activity, transferring acyl groups other than amino-acyl grou…	--	Uncharacterized acetyltransferase At3g50280 OS=Arabidopsis thaliana GN=At3g50280 PE=1 SV=1	Predicted protein GN=POPTRDRAFT_781569 OS=Populus trichocarpa (Western balsam poplar) PE=4 SV=1	predicted protein [Populus trichocarpa]	Daucus carota subsp. sativus clone BAC C100I10 genomic sequence
Pc30238	Posttranslational modification, protein turnover, chaperones	Molecular Function: catalytic activity (GO:0003824);; Molecular Function: protein binding (GO:0005515);; Biological Process: proteolysis (GO:0006508);; Biological Process: apoptotic process (GO:0006915);; Biological Process: metabolic process (GO:0008152);; Biological Process: regulation of cell death (GO:0010941);; Molecular Function: hydrolase activity (GO:0016787);; Cellular Component: intrace…	--	Putative protease Do-like 14 OS=Arabidopsis thaliana GN=DEGP14 PE=3 SV=2	Uncharacterized protein GN=Solyc02g082720.2 OS=Solanum lycopersicum (Tomato) PE=4 SV=1	conserved hypothetical protein [Ricinus communis]	Daucus carota subsp. sativus clone BAC C144D12 genomic sequence
Pc6486	--	Molecular Function: ACP phosphopantetheine attachment site binding involved in fatty acid biosynthetic process (GO:0000036);; Cellular Component: mitochondrion (GO:0005739);; Cellular Component: mitochondrial matrix (GO:0005759);; Biological Process: fatty acid biosynthetic process (GO:0006633);; Cellular Component: plastid (GO:0009536);; Biological Process: production of ta-siRNAs involved in RN…	--	Acyl carrier protein 3, mitochondrial OS=Arabidopsis thaliana GN=MTACP2 PE=2 SV=1	Acyl carrier protein GN=Solyc11g012180.1 OS=Solanum lycopersicum (Tomato) PE=3 SV=1	unknown [Medicago truncatula]	Populus trichocarpa predicted protein, mRNA
Pc43476	--	Molecular Function: catalytic activity (GO:0003824);; Biological Process: gene expression (GO:0010467);; Biological Process: RNA metabolic process (GO:0016070);; Biological Process: cellular macromolecule biosynthetic process (GO:0034645);; Cellular Component: intracellular membrane-bounded organelle (GO:0043231);; Biological Process: cellular protein metabolic process (GO:0044267);; Cellular Com…	--	Uncharacterized protein At4g26485 OS=Arabidopsis thaliana GN=At4g26485 PE=4 SV=1	Uncharacterized protein OS=Glycine max (Soybean) PE=4 SV=1	PREDICTED: uncharacterized protein At4g26485-like [Glycine max]	Dendrobium officinale SSR marker DOeSSR64 genomic sequence
Pc34955	Replication, recombination and repair	Biological Process: DNA synthesis involved in DNA repair (GO:0000731);; Molecular Function: DNA binding (GO:0003677);; Molecular Function: damaged DNA binding (GO:0003684);; Molecular Function: DNA-directed DNA polymerase activity (GO:0003887);; Molecular Function: protein binding (GO:0005515);; Cellular Component: nucleolus (GO:0005730);; Cellular Component: cytoplasm (GO:0005737);; Biological P…	K03509|0.0|vvi:100266192|hypothetical protein LOC100266192	DNA polymerase eta OS=Homo sapiens GN=POLH PE=1 SV=1	Putative uncharacterized protein GN=VIT_01s0011g01180 OS=Vitis vinifera (Grape) PE=4 SV=1	unnamed protein product [Vitis vinifera]	PREDICTED: Vitis vinifera DNA polymerase eta-like (LOC100266192), mRNA
Pc27795	--	--	--	--	Putative uncharacterized protein GN=VITISV_019302 OS=Vitis vinifera (Grape) PE=4 SV=1	--	--
Pc42132	--	Molecular Function: protein binding (GO:0005515);; Molecular Function: galactose binding (GO:0005534);; Cellular Component: endoplasmic reticulum (GO:0005783);; Biological Process: induction of apoptosis (GO:0006917);; Biological Process: metabolic process (GO:0008152);; Molecular Function: hydrolase activity, acting on glycosyl bonds (GO:0016798);; Biological Process: negative regulation of tran…	--	Ricin OS=Ricinus communis PE=1 SV=1	Ricin B-chain (Fragment) OS=Ricinus communis (Castor bean) PE=4 SV=1	Chain B, Crystallographic Refinement Of Ricin To 2.5 Angstroms	--
Pc20952	--	Biological Process: response to superoxide (GO:0000303);; Cellular Component: plasma membrane (GO:0005886);; Biological Process: ER to Golgi vesicle-mediated transport (GO:0006888);; Molecular Function: xenobiotic-transporting ATPase activity (GO:0008559);; Biological Process: toxin catabolic process (GO:0009407);; Biological Process: response to water deprivation (GO:0009414);; Cellular Componen…	K05658|1e-21|vvi:100267452|hypothetical protein LOC100267452	ABC transporter B family member 4 OS=Arabidopsis thaliana GN=ABCB4 PE=1 SV=1	Putative uncharacterized protein GN=VITISV_029557 OS=Vitis vinifera (Grape) PE=3 SV=1	hypothetical protein VITISV_029557 [Vitis vinifera]	Ricinus communis multidrug resistance protein 1, 2, putative, mRNA
Pc17965	Amino acid transport and metabolism	Molecular Function: prephenate dehydratase activity (GO:0004664);; Cellular Component: cytosol (GO:0005829);; Biological Process: tyrosine biosynthetic process (GO:0006571);; Biological Process: protein targeting to membrane (GO:0006612);; Biological Process: L-phenylalanine biosynthetic process (GO:0009094);; Cellular Component: chloroplast (GO:0009507);; Biological Process: response to wounding…	--	Arogenate dehydratase/prephenate dehydratase 6, chloroplastic OS=Arabidopsis thaliana GN=ADT6 PE=1 SV=1	Prephenate dehydratase OS=Ipomoea trifida (Morning glory) PE=4 SV=1	prephenate dehydratase [Ipomoea trifida]	Solanum lycopersicum cDNA, clone: LEFL2028F04, HTC in fruit
Pc4680	--	Molecular Function: metalloendopeptidase activity (GO:0004222);; Cellular Component: plasma membrane (GO:0005886);; Biological Process: proteolysis (GO:0006508);; Biological Process: cell adhesion (GO:0007155);; Molecular Function: zinc ion binding (GO:0008270);;	K01404|7e-46|ath:AT5G42620|metalloendopeptidase/ zinc ion binding	--	Uncharacterized protein GN=Solyc04g079900.2 OS=Solanum lycopersicum (Tomato) PE=4 SV=1	metalloendopeptidase [Arabidopsis thaliana]	PREDICTED: Glycine max uncharacterized protein LOC100775874 (LOC100775874), mRNA
Pc43298	Translation, ribosomal structure and biogenesis	Molecular Function: structural constituent of ribosome (GO:0003735);; Cellular Component: mitochondrion (GO:0005739);; Cellular Component: ribosome (GO:0005840);; Biological Process: translation (GO:0006412);; Cellular Component: chloroplast (GO:0009507);; Cellular Component: chloroplast stroma (GO:0009570);; Biological Process: embryo development ending in seed dormancy (GO:0009793);; Cellular C…	--	50S ribosomal protein L19-1, chloroplastic OS=Arabidopsis thaliana GN=At4g17560 PE=2 SV=1	Putative uncharacterized protein GN=VIT_17s0000g09390 OS=Vitis vinifera (Grape) PE=4 SV=1	PREDICTED: uncharacterized protein LOC100255272 [Vitis vinifera]	Ricinus communis 50S ribosomal protein L19, putative, mRNA
Pc46136	--	Molecular Function: recombinase activity (GO:0000150);; Biological Process: nuclear-transcribed mRNA catabolic process, exonucleolytic (GO:0000291);; Biological Process: DNA catabolic process, exonucleolytic (GO:0000738);; Molecular Function: nucleic acid binding (GO:0003676);; Molecular Function: 5'-3' exoribonuclease activity (GO:0004534);; Cellular Component: nucleus (GO:0005634);; Cellular Co…	K12619|1e-48|vvi:100260845|hypothetical protein LOC100260845	5&apos;-3&apos; exoribonuclease 3 OS=Arabidopsis thaliana GN=XRN3 PE=2 SV=1	5'->3' exoribonuclease, putative GN=RCOM_1597380 OS=Ricinus communis (Castor bean) PE=4 SV=1	unnamed protein product [Vitis vinifera]	Ricinus communis 5'->3' exoribonuclease, putative, mRNA
Pc38811	--	--	--	--	--	hypothetical protein FG08007.1 [Gibberella zeae PH-1]	--
Pc20507	--	--	--	--	MLO-like protein OS=Glycine max (Soybean) PE=3 SV=1	PREDICTED: MLO-like protein 11-like [Glycine max]	PREDICTED: Glycine max MLO-like protein 11-like (LOC100780486), mRNA
Pc27849	--	Molecular Function: ubiquitin-protein ligase activity (GO:0004842);; Molecular Function: protein binding (GO:0005515);; Cellular Component: nucleus (GO:0005634);; Cellular Component: cytosol (GO:0005829);; Biological Process: amino acid transport (GO:0006865);; Molecular Function: zinc ion binding (GO:0008270);; Biological Process: negative regulation of abscisic acid mediated signaling pathway (…	--	E3 ubiquitin-protein ligase RING1 OS=Gossypium hirsutum GN=RING1 PE=2 SV=1	Putative uncharacterized protein GN=VIT_17s0000g04730 OS=Vitis vinifera (Grape) PE=4 SV=1	PREDICTED: uncharacterized protein LOC100268065 [Vitis vinifera]	Ricinus communis zinc finger protein, putative, mRNA
Pc40862	--	--	--	Uncharacterized protein C57A10.07 OS=Schizosaccharomyces pombe (strain 972 / ATCC 24843) GN=SPAC57A10.07 PE=2 SV=1	Putative uncharacterized protein GN=VIT_18s0001g15670 OS=Vitis vinifera (Grape) PE=4 SV=1	PREDICTED: uncharacterized protein C57A10.07 [Vitis vinifera]	Ricinus communis conserved hypothetical protein, mRNA
Pc46993	Energy production and conversion	Molecular Function: protein binding (GO:0005515);; Cellular Component: cytosol (GO:0005829);; Biological Process: glycolysis (GO:0006096);; Biological Process: tricarboxylic acid cycle (GO:0006099);; Biological Process: water transport (GO:0006833);; Biological Process: hyperosmotic response (GO:0006972);; Biological Process: Golgi organization (GO:0007030);; Molecular Function: phosphoenolpyruva…	K01595|2e-52|sbi:SORBI_04g008720|hypothetical protein	Phosphoenolpyruvate carboxylase 1 OS=Sorghum bicolor GN=PEPC PE=2 SV=1	Phosphoenolpyruvate carboxylase (Fragment) OS=Citrus sinensis (Sweet orange) PE=2 SV=1	phosphoenolpyruvate carboxylase [Citrus sinensis]	Arachis hypogaea cultivar E11 phosphoenolpyruvate carboxylase (PEPC3) mRNA, complete cds
Pc23570	--	Molecular Function: protein binding (GO:0005515);; Cellular Component: cytoskeleton (GO:0005856);; Biological Process: cellular component organization (GO:0016043);; Cellular Component: intracellular organelle part (GO:0044446);; Cellular Component: cell part (GO:0044464);; Biological Process: regulation of cellular process (GO:0050794);; Cellular Component: cell periphery (GO:0071944);;	--	Formin-like protein 14 OS=Arabidopsis thaliana GN=FH14 PE=3 SV=3	Uncharacterized protein GN=Solyc07g041070.2 OS=Solanum lycopersicum (Tomato) PE=4 SV=1	PREDICTED: uncharacterized protein LOC100261010 [Vitis vinifera]	--
Pc29611	--	--	--	--	Predicted protein GN=POPTRDRAFT_559307 OS=Populus trichocarpa (Western balsam poplar) PE=4 SV=1	predicted protein [Populus trichocarpa]	Daucus carota subsp. sativus clone BAC C238C10 genomic sequence
Pc45974	--	Cellular Component: glycosylphosphatidylinositol-N-acetylglucosaminyltransferase (GPI-GnT) complex (GO:0000506);; Molecular Function: catalytic activity (GO:0003824);; Biological Process: protein lipidation (GO:0006497);; Biological Process: GPI anchor biosynthetic process (GO:0006506);; Biological Process: pollen germination (GO:0009846);; Biological Process: pollen tube growth (GO:0009860);; Ce…	K03859|1e-105|vvi:100261218|hypothetical protein LOC100261218	Putative phosphatidylinositol N-acetylglucosaminyltransferase subunit C OS=Dictyostelium discoideum GN=pigC PE=3 SV=1	Uncharacterized protein GN=Solyc02g081610.1 OS=Solanum lycopersicum (Tomato) PE=4 SV=1	PREDICTED: putative phosphatidylinositol N-acetylglucosaminyltransferase subunit C [Vitis vinifera]	Populus trichocarpa predicted protein, mRNA
Pc10116	--	Molecular Function: nucleic acid binding (GO:0003676);; Molecular Function: binding (GO:0005488);; Molecular Function: calcium ion binding (GO:0005509);; Molecular Function: ATP binding (GO:0005524);; Cellular Component: cytoplasm (GO:0005737);; Molecular Function: zinc ion binding (GO:0008270);; Cellular Component: oxygen evolving complex (GO:0009654);; Biological Process: DNA integration (GO:00…	--	Retrovirus-related Pol polyprotein from transposon TNT 1-94 OS=Nicotiana tabacum PE=2 SV=1	cDNA clone:001-115-E07, full insert sequence GN=P0605G01.12 OS=Oryza sativa subsp. japonica (Rice) PE=2 SV=1	unknown protein [Oryza sativa Japonica Group]	Vitis vinifera contig VV78X084129.2, whole genome shotgun sequence
Pc29303	Posttranslational modification, protein turnover, chaperones	Biological Process: cell morphogenesis (GO:0000902);; Cellular Component: mitochondrion (GO:0005739);; Cellular Component: cytosol (GO:0005829);; Biological Process: cellular protein modification process (GO:0006464);; Biological Process: glycine catabolic process (GO:0006546);; Biological Process: cellular membrane fusion (GO:0006944);; Molecular Function: peptide-methionine-(S)-S-oxide reductas…	--	Peptide methionine sulfoxide reductase A4, chloroplastic OS=Arabidopsis thaliana GN=MSR4 PE=1 SV=2	Peptide methionine sulfoxide reductase (Fragment) GN=Sio_7470 OS=Sisymbrium irio (London rocket) PE=3 SV=1	peptide methionine sulfoxide reductase [Sisymbrium irio]	Populus trichocarpa methionine sulfoxide reductase type (PtrcMsrA3), mRNA
Pc13499	--	Cellular Component: mitochondrion (GO:0005739);; Biological Process: microtubule nucleation (GO:0007020);; Biological Process: fatty acid catabolic process (GO:0009062);; Biological Process: response to light stimulus (GO:0009416);; Biological Process: RNA modification (GO:0009451);; Cellular Component: chloroplast (GO:0009507);; Biological Process: chloroplast organization (GO:0009658);; Biologi…	--	Pentatricopeptide repeat-containing protein At4g19220, mitochondrial OS=Arabidopsis thaliana GN=PCMP-E2 PE=2 SV=2	Putative uncharacterized protein GN=VIT_02s0087g00760 OS=Vitis vinifera (Grape) PE=4 SV=1	PREDICTED: pentatricopeptide repeat-containing protein At4g19220, mitochondrial [Vitis vinifera]	PREDICTED: Vitis vinifera pentatricopeptide repeat-containing protein At4g19220, mitochondrial-like (LOC100246073), mRNA
Pc44507	Amino acid transport and metabolism	Biological Process: polysaccharide biosynthetic process (GO:0000271);; Molecular Function: spermidine synthase activity (GO:0004766);; Cellular Component: nucleus (GO:0005634);; Cellular Component: cytoplasm (GO:0005737);; Biological Process: pattern specification process (GO:0007389);; Biological Process: metabolic process (GO:0008152);; Biological Process: regulation of cell size (GO:0008361);;…	K00797|0.0|rcu:RCOM_0677780|spermine synthase, putative (EC:2.5.1.16)	Thermospermine synthase ACAULIS5 OS=Arabidopsis thaliana GN=ACL5 PE=1 SV=1	Spermine synthase, putative GN=RCOM_0677780 OS=Ricinus communis (Castor bean) PE=3 SV=1	spermine synthase, putative [Ricinus communis]	PREDICTED: Vitis vinifera thermospermine synthase ACAULIS5-like (LOC100258046), mRNA
Pc15125	--	--	--	--	--	--	Megaceros aenigmaticus mitochondrion, complete genome
Pc31447	Posttranslational modification, protein turnover, chaperones	Molecular Function: adenyl-nucleotide exchange factor activity (GO:0000774);; Molecular Function: copper ion binding (GO:0005507);; Molecular Function: ATP binding (GO:0005524);; Cellular Component: mitochondrial matrix (GO:0005759);; Biological Process: protein folding (GO:0006457);; Biological Process: protein targeting to mitochondrion (GO:0006626);; Biological Process: pyrimidine ribonucleoti…	K03687|1e-118|rcu:RCOM_0546720|Protein grpE, putative (EC:5.1.3.1)	GrpE protein homolog, mitochondrial OS=Kluyveromyces lactis (strain ATCC 8585 / CBS 2359 / DSM 70799 / NBRC 1267 / NRRL Y-1140 / WM37) GN=mge1 PE=3 SV=1	Protein grpE, putative GN=RCOM_0546720 OS=Ricinus communis (Castor bean) PE=3 SV=1	Protein grpE, putative [Ricinus communis]	PREDICTED: Vitis vinifera protein grpE-like (LOC100252150), mRNA
Pc34712	Posttranslational modification, protein turnover, chaperones	Molecular Function: nucleotide binding (GO:0000166);; Cellular Component: spindle pole (GO:0000922);; Molecular Function: ATP binding (GO:0005524);; Cellular Component: nucleus (GO:0005634);; Cellular Component: cytoplasm (GO:0005737);; Cellular Component: centrosome (GO:0005813);; Cellular Component: plasma membrane (GO:0005886);; Molecular Function: microtubule binding (GO:0008017);; Molecular …	--	Katanin p60 ATPase-containing subunit A-like 2 OS=Xenopus tropicalis GN=katnal2 PE=2 SV=1	Katanin p60 ATPase-containing subunit, putative GN=RCOM_0632640 OS=Ricinus communis (Castor bean) PE=4 SV=1	PREDICTED: katanin p60 ATPase-containing subunit A-like 2 [Vitis vinifera]	Lotus japonicus clone JCVI-FLLj-22K24 unknown mRNA
Pc13331	--	Molecular Function: RNA binding (GO:0003723);; Molecular Function: ATP binding (GO:0005524);; Cellular Component: nucleus (GO:0005634);; Cellular Component: mitochondrion (GO:0005739);; Molecular Function: ATP-dependent helicase activity (GO:0008026);;	K12835|6e-24|vvi:100241725|hypothetical protein LOC100241725	DEAD-box ATP-dependent RNA helicase 24 OS=Arabidopsis thaliana GN=RH24 PE=1 SV=2	Uncharacterized protein OS=Glycine max (Soybean) PE=3 SV=1	PREDICTED: DEAD-box ATP-dependent RNA helicase 24-like [Glycine max]	Ricinus communis hypothetical protein, mRNA
Pc3292	--	--	--	--	--	--	Zea mays clone 1678798 mRNA sequence
Pc5459	--	Biological Process: G2/M transition of mitotic cell cycle (GO:0000086);; Biological Process: establishment of mitotic spindle orientation (GO:0000132);; Biological Process: morphogenesis of an epithelium (GO:0002009);; Biological Process: nematode larval development (GO:0002119);; Molecular Function: motor activity (GO:0003774);; Molecular Function: enzyme inhibitor activity (GO:0004857);; Cellul…	--	Dynein light chain LC6, flagellar outer arm OS=Heliocidaris crassispina PE=3 SV=1	Uncharacterized protein GN=Solyc12g006630.1 OS=Solanum lycopersicum (Tomato) PE=4 SV=1	Dynein light chain [Medicago truncatula]	Solanum lycopersicum cDNA, clone: LEFL1003AE05, HTC in leaf
Pc4004	--	--	K03005|1e-138|vvi:100263424|hypothetical protein LOC100263424	DNA-directed RNA polymerase I subunit rpa49 OS=Schizosaccharomyces pombe (strain 972 / ATCC 24843) GN=rpa49 PE=2 SV=1	Putative uncharacterized protein GN=VIT_09s0002g01860 OS=Vitis vinifera (Grape) PE=4 SV=1	PREDICTED: DNA-directed RNA polymerase I subunit RPA49 [Vitis vinifera]	PREDICTED: Vitis vinifera DNA-directed RNA polymerase I subunit RPA49-like (LOC100263424), mRNA
Pc25349	--	Biological Process: sulfur amino acid metabolic process (GO:0000096);; Biological Process: tryptophan biosynthetic process (GO:0000162);; Molecular Function: iron ion binding (GO:0005506);; Cellular Component: extracellular region (GO:0005576);; Cellular Component: mitochondrion (GO:0005739);; Cellular Component: endoplasmic reticulum (GO:0005783);; Cellular Component: plasma membrane (GO:0005886…	--	Cytochrome P450 71B26 OS=Arabidopsis thaliana GN=CYP71B26 PE=2 SV=1	Cytochrome P450 GN=CYP71AS13 OS=Coptis japonica var. dissecta PE=2 SV=1	cytochrome P450 [Coptis japonica var. dissecta]	--
Pc15533	--	Cellular Component: cytosol (GO:0005829);; Biological Process: response to stress (GO:0006950);; Cellular Component: plasmodesma (GO:0009506);; Biological Process: response to abiotic stimulus (GO:0009628);; Cellular Component: membrane (GO:0016020);; Biological Process: cellular protein metabolic process (GO:0044267);;	--	--	Predicted protein (Fragment) GN=POPTRDRAFT_645158 OS=Populus trichocarpa (Western balsam poplar) PE=4 SV=1	predicted protein [Populus trichocarpa]	--
Pc27927	--	--	--	--	Putative uncharacterized protein OS=Beta vulgaris (Sugar beet) PE=4 SV=1	hypothetical protein [Beta vulgaris]	--
Pc7591	--	Cellular Component: chloroplast (GO:0009507);;	--	--	Putative uncharacterized protein GN=RCOM_1408060 OS=Ricinus communis (Castor bean) PE=4 SV=1	conserved hypothetical protein [Ricinus communis]	--
Pc32966	--	--	--	--	Predicted protein GN=POPTRDRAFT_831251 OS=Populus trichocarpa (Western balsam poplar) PE=4 SV=1	predicted protein [Populus trichocarpa]	Linum usitatissimum clone LU0018D01 mRNA sequence
Pc7244	Inorganic ion transport and metabolism	Molecular Function: protein binding (GO:0005515);; Cellular Component: SCF ubiquitin ligase complex (GO:0019005);; Biological Process: methylglyoxal catabolic process to D-lactate (GO:0019243);;	K10290|1e-34|pop:POPTR_594546|hypothetical protein	F-box protein SKIP16 OS=Arabidopsis thaliana GN=SKIP16 PE=1 SV=1	Predicted protein GN=POPTRDRAFT_594546 OS=Populus trichocarpa (Western balsam poplar) PE=4 SV=1	predicted protein [Populus trichocarpa]	--
Pc7434	--	Biological Process: RNA splicing, via endonucleolytic cleavage and ligation (GO:0000394);; Biological Process: respiratory burst involved in defense response (GO:0002679);; Molecular Function: protein serine/threonine kinase activity (GO:0004674);; Molecular Function: protein tyrosine kinase activity (GO:0004713);; Molecular Function: protein binding (GO:0005515);; Molecular Function: ATP binding…	--	Probable receptor-like protein kinase At5g47070 OS=Arabidopsis thaliana GN=At5g47070 PE=1 SV=1	Uncharacterized protein GN=Solyc01g088690.2 OS=Solanum lycopersicum (Tomato) PE=4 SV=1	predicted protein [Populus trichocarpa]	Solanum lycopersicum cDNA, clone: LEFL2042G22, HTC in fruit
Pc46780	--	Cellular Component: cytoplasmic membrane-bounded vesicle (GO:0016023);; Molecular Function: galactose oxidase activity (GO:0045480);; Biological Process: oxidation-reduction process (GO:0055114);;	--	--	Predicted protein GN=POPTRDRAFT_773720 OS=Populus trichocarpa (Western balsam poplar) PE=4 SV=1	predicted protein [Populus trichocarpa]	PREDICTED: Vitis vinifera galactose oxidase-like (LOC100257180), mRNA
Pc16463	Translation, ribosomal structure and biogenesis	Molecular Function: tRNA binding (GO:0000049);; Molecular Function: alanine-tRNA ligase activity (GO:0004813);; Molecular Function: ATP binding (GO:0005524);; Cellular Component: mitochondrion (GO:0005739);; Biological Process: alanyl-tRNA aminoacylation (GO:0006419);; Cellular Component: chloroplast stroma (GO:0009570);; Biological Process: embryo development ending in seed dormancy (GO:0009793)…	K01872|0.0|vvi:100255425|hypothetical protein LOC100255425	Probable alanine--tRNA ligase, chloroplastic OS=Populus trichocarpa GN=POPTRDRAFT_821063 PE=3 SV=1	Putative uncharacterized protein GN=VIT_03s0038g03440 OS=Vitis vinifera (Grape) PE=3 SV=1	PREDICTED: probable alanyl-tRNA synthetase, chloroplastic [Vitis vinifera]	PREDICTED: Vitis vinifera probable alanyl-tRNA synthetase, chloroplastic-like (LOC100255425), mRNA
Pc32579	General function prediction only	Molecular Function: nucleotide binding (GO:0000166);; Molecular Function: single-stranded DNA binding (GO:0003697);; Molecular Function: RNA binding (GO:0003723);; Cellular Component: mitochondrion (GO:0005739);; Molecular Function: poly(U) RNA binding (GO:0008266);; Biological Process: response to cold (GO:0009409);; Biological Process: RNA modification (GO:0009451);; Cellular Component: chlorop…	--	31 kDa ribonucleoprotein, chloroplastic OS=Nicotiana sylvestris PE=1 SV=1	Ribonucleoprotein, chloroplast, putative GN=RCOM_1217370 OS=Ricinus communis (Castor bean) PE=4 SV=1	ribonucleoprotein, chloroplast, putative [Ricinus communis]	Ricinus communis ribonucleoprotein, chloroplast, putative, mRNA
Pc43547	--	Molecular Function: protein binding (GO:0005515);; Cellular Component: nucleus (GO:0005634);; Biological Process: fatty acid beta-oxidation (GO:0006635);; Biological Process: brain development (GO:0007420);; Biological Process: imaginal disc-derived wing morphogenesis (GO:0007476);; Biological Process: cell wall modification involved in abscission (GO:0009830);; Biological Process: regulation of …	--	Protein yippee-like At5g53940 OS=Arabidopsis thaliana GN=At5g53940 PE=2 SV=1	Putative uncharacterized protein GN=VIT_19s0014g02250 OS=Vitis vinifera (Grape) PE=4 SV=1	PREDICTED: protein yippee-like At5g53940-like [Vitis vinifera]	PREDICTED: Vitis vinifera protein yippee-like At5g53940-like (LOC100267441), mRNA
Pc40343	--	Cellular Component: intracellular (GO:0005622);; Biological Process: response to DNA damage stimulus (GO:0006974);;	K10803|1e-126|vvi:100266851|hypothetical protein LOC100266851	DNA repair protein XRCC1 OS=Rattus norvegicus GN=Xrcc1 PE=2 SV=2	Putative uncharacterized protein GN=VIT_09s0002g05100 OS=Vitis vinifera (Grape) PE=4 SV=1	PREDICTED: uncharacterized protein LOC100266851 [Vitis vinifera]	PREDICTED: Vitis vinifera uncharacterized LOC100266851 (LOC100266851), mRNA
Pc42756	General function prediction only	Cellular Component: nucleus (GO:0005634);; Cellular Component: mitochondrion (GO:0005739);; Biological Process: regulation of transcription, DNA-dependent (GO:0006355);; Biological Process: phosphatidylglycerol biosynthetic process (GO:0006655);; Biological Process: response to stress (GO:0006950);; Biological Process: aromatic amino acid family biosynthetic process (GO:0009073);; Cellular Compon…	--	Uncharacterized protein ycf37 OS=Guillardia theta GN=ycf37 PE=3 SV=1	Uncharacterized protein GN=Solyc11g017200.1 OS=Solanum lycopersicum (Tomato) PE=4 SV=1	unnamed protein product [Vitis vinifera]	Ricinus communis tetratricopeptide repeat protein, tpr, putative, mRNA
Pc31529	--	Molecular Function: sequence-specific DNA binding transcription factor activity (GO:0003700);; Molecular Function: protein binding (GO:0005515);; Cellular Component: nucleus (GO:0005634);; Biological Process: chromatin assembly or disassembly (GO:0006333);; Biological Process: regulation of translation (GO:0006417);; Biological Process: plastid organization (GO:0009657);; Biological Process: regu…	--	Putative axial regulator YABBY 2 OS=Arabidopsis thaliana GN=YAB2 PE=2 SV=1	Putative uncharacterized protein GN=VIT_06s0009g00880 OS=Vitis vinifera (Grape) PE=4 SV=1	PREDICTED: putative axial regulator YABBY 2 [Vitis vinifera]	PREDICTED: Glycine max putative axial regulator YABBY 2-like, transcript variant 3 (LOC100815973), mRNA
Pc40187	--	Biological Process: MAPK cascade (GO:0000165);; Molecular Function: protein serine/threonine kinase activity (GO:0004674);; Molecular Function: ATP binding (GO:0005524);; Cellular Component: extracellular region (GO:0005576);; Cellular Component: cytosol (GO:0005829);; Cellular Component: ribosome (GO:0005840);; Cellular Component: plasma membrane (GO:0005886);; Biological Process: regulation of …	--	Probable LRR receptor-like serine/threonine-protein kinase At4g37250 OS=Arabidopsis thaliana GN=At4g37250 PE=2 SV=1	Uncharacterized protein GN=Solyc02g092940.2 OS=Solanum lycopersicum (Tomato) PE=4 SV=1	PREDICTED: probable LRR receptor-like serine/threonine-protein kinase At4g37250-like [Vitis vinifera]	Populus trichocarpa predicted protein, mRNA
Pc6078	--	Molecular Function: AMP deaminase activity (GO:0003876);; Cellular Component: nucleus (GO:0005634);; Cellular Component: cytosol (GO:0005829);; Biological Process: purine nucleobase metabolic process (GO:0006144);; Biological Process: IMP biosynthetic process (GO:0006188);; Biological Process: AMP catabolic process (GO:0006196);; Biological Process: sister chromatid cohesion (GO:0007062);; Biolog…	K01490|6e-71|rcu:RCOM_0186440|AMP deaminase, putative (EC:3.5.4.6)	AMP deaminase OS=Arabidopsis thaliana GN=AMPD PE=1 SV=2	AMP deaminase, putative GN=RCOM_0186440 OS=Ricinus communis (Castor bean) PE=4 SV=1	AMP deaminase, putative [Ricinus communis]	Populus trichocarpa predicted protein, mRNA
Pc42885	Translation, ribosomal structure and biogenesis	Biological Process: mRNA splicing, via spliceosome (GO:0000398);; Molecular Function: structural constituent of ribosome (GO:0003735);; Cellular Component: nucleus (GO:0005634);; Cellular Component: nucleolus (GO:0005730);; Cellular Component: ribosome (GO:0005840);; Biological Process: rRNA processing (GO:0006364);; Biological Process: translation (GO:0006412);; Cellular Component: ribonucleopro…	--	Ribosome biogenesis protein NSA2 homolog OS=Dictyostelium discoideum GN=nsa2 PE=3 SV=1	TGF-beta-inducible nuclear protein, putative GN=RCOM_0322170 OS=Ricinus communis (Castor bean) PE=4 SV=1	TGF-beta-inducible nuclear protein, putative [Ricinus communis]	Solanum lycopersicum cDNA, clone: LEFL1036BG01, HTC in leaf
Pc13049	--	Biological Process: fatty acid beta-oxidation (GO:0006635);; Biological Process: determination of bilateral symmetry (GO:0009855);; Biological Process: polarity specification of adaxial/abaxial axis (GO:0009944);; Biological Process: meristem initiation (GO:0010014);; Biological Process: regulation of meristem growth (GO:0010075);; Biological Process: protein import into peroxisome matrix (GO:001…	--	--	Uncharacterized protein GN=Solyc12g095920.1 OS=Solanum lycopersicum (Tomato) PE=4 SV=1	PREDICTED: uncharacterized protein LOC100260976 [Vitis vinifera]	Vitis vinifera clone SS0AEB17YH12
Pc30847	--	--	--	--	Uncharacterized protein OS=Glycine max (Soybean) PE=4 SV=1	--	--
Pc15967	Signal transduction mechanisms	Molecular Function: two-component response regulator activity (GO:0000156);; Biological Process: two-component signal transduction system (phosphorelay) (GO:0000160);; Molecular Function: DNA binding (GO:0003677);; Molecular Function: sequence-specific DNA binding transcription factor activity (GO:0003700);; Molecular Function: protein binding (GO:0005515);; Cellular Component: nucleus (GO:000563…	--	Two-component response regulator-like APRR5 OS=Arabidopsis thaliana GN=APRR5 PE=1 SV=2	Uncharacterized protein OS=Glycine max (Soybean) PE=4 SV=1	PREDICTED: two-component response regulator-like PRR95-like [Glycine max]	PREDICTED: Glycine max two-component response regulator-like PRR95-like (LOC100777119), mRNA
Pc15768	--	Molecular Function: protein kinase activity (GO:0004672);; Cellular Component: mitochondrion (GO:0005739);; Biological Process: polysaccharide metabolic process (GO:0005976);; Biological Process: phosphate-containing compound metabolic process (GO:0006796);; Molecular Function: zinc ion binding (GO:0008270);; Biological Process: seed germination (GO:0009845);; Biological Process: cellular process…	--	Pentatricopeptide repeat-containing protein At5g12100, mitochondrial OS=Arabidopsis thaliana GN=At5g12100 PE=2 SV=1	Predicted protein GN=POPTRDRAFT_660070 OS=Populus trichocarpa (Western balsam poplar) PE=4 SV=1	predicted protein [Populus trichocarpa]	--
Pc33663	--	Biological Process: mitochondrial RNA processing (GO:0000963);; Molecular Function: endonuclease activity (GO:0004519);; Cellular Component: mitochondrion (GO:0005739);; Cellular Component: chloroplast (GO:0009507);; Biological Process: phloem or xylem histogenesis (GO:0010087);; Biological Process: leaf vascular tissue pattern formation (GO:0010305);; Biological Process: cotyledon vascular tissu…	--	Pentatricopeptide repeat-containing protein At5g50390, chloroplastic OS=Arabidopsis thaliana GN=PCMP-H58 PE=2 SV=1	Putative uncharacterized protein GN=VIT_17s0000g01430 OS=Vitis vinifera (Grape) PE=4 SV=1	PREDICTED: pentatricopeptide repeat-containing protein At5g50390, chloroplastic [Vitis vinifera]	PREDICTED: Vitis vinifera pentatricopeptide repeat-containing protein At5g50390, chloroplastic-like (LOC100257575), mRNA
Pc12520	--	Molecular Function: nucleotide binding (GO:0000166);; Molecular Function: protein serine/threonine kinase activity (GO:0004674);; Molecular Function: protein binding (GO:0005515);; Cellular Component: nucleus (GO:0005634);; Cellular Component: plasma membrane (GO:0005886);; Molecular Function: kinase activity (GO:0016301);; Biological Process: phosphorylation (GO:0016310);; Biological Process: pr…	--	Probable serine/threonine-protein kinase At1g09600 OS=Arabidopsis thaliana GN=At1g09600 PE=3 SV=1	Uncharacterized protein OS=Glycine max (Soybean) PE=4 SV=1	PREDICTED: probable serine/threonine-protein kinase At1g54610-like [Glycine max]	--
Pc14858	Carbohydrate transport and metabolism	Cellular Component: nucleus (GO:0005634);; Biological Process: metabolic process (GO:0008152);; Molecular Function: fructokinase activity (GO:0008865);; Cellular Component: plastid (GO:0009536);; Biological Process: phosphorylation (GO:0016310);; Molecular Function: transferase activity, transferring phosphorus-containing groups (GO:0016772);; Cellular Component: cell part (GO:0044464);;	--	5-dehydro-2-deoxygluconokinase OS=Bacillus thuringiensis subsp. konkukian (strain 97-27) GN=iolC PE=3 SV=1	Predicted protein (Fragment) GN=POPTRDRAFT_205730 OS=Populus trichocarpa (Western balsam poplar) PE=4 SV=1	predicted protein [Populus trichocarpa]	PREDICTED: Vitis vinifera 5-dehydro-2-deoxygluconokinase-like (LOC100256215), mRNA
Pc42239	--	Molecular Function: nucleic acid binding (GO:0003676);; Molecular Function: catalytic activity (GO:0003824);; Biological Process: DNA metabolic process (GO:0006259);;	--	--	Putative uncharacterized protein OS=Beta vulgaris (Sugar beet) PE=4 SV=1	hypothetical protein [Beta vulgaris]	--
Pc25617	Energy production and conversion	Cellular Component: cytosol (GO:0005829);; Biological Process: response to stress (GO:0006950);; Molecular Function: glyceraldehyde-3-phosphate dehydrogenase (NADP+) (non-phosphorylating) activity (GO:0008886);; Biological Process: oxidation-reduction process (GO:0055114);;	K00131|0.0|pop:POPTR_717030|glyceraldehyde-3-phosphate dehydrogenase (NADP+)/3-chloroallyl aldehyde dehydrogenase (EC:1.2.1.13)	NADP-dependent glyceraldehyde-3-phosphate dehydrogenase OS=Apium graveolens PE=1 SV=1	NADP-dependent glyceraldehyde-3-phosphate dehydrogenase GN=MTR_4g131180 OS=Medicago truncatula (Barrel medic) PE=3 SV=1	RecName: Full=NADP-dependent glyceraldehyde-3-phosphate dehydrogenase; AltName: Full=Glyceraldehyde-3-phosphate dehydrogenase [NADP(+)]; AltName: Full=Non-phosphorylating glyceraldehyde 3-phosphate dehydrogenase; AltName: Full=Triosephosphate dehydrogenase; AltName: Full=nr-G3PDH	Apium graveolens nonreversible glyceraldehyde-3-phosphate dehydrogenase mRNA, complete cds
Pc14204	--	Molecular Function: endonuclease activity (GO:0004519);; Cellular Component: mitochondrion (GO:0005739);; Biological Process: fatty acid catabolic process (GO:0009062);; Cellular Component: chloroplast (GO:0009507);; Biological Process: systemic acquired resistance (GO:0009627);; Biological Process: embryo development ending in seed dormancy (GO:0009793);; Biological Process: mRNA modification (G…	--	Pentatricopeptide repeat-containing protein At3g49710 OS=Arabidopsis thaliana GN=PCMP-H79 PE=2 SV=1	Putative uncharacterized protein GN=VIT_00s0841g00030 OS=Vitis vinifera (Grape) PE=4 SV=1	PREDICTED: pentatricopeptide repeat-containing protein At3g49710-like [Vitis vinifera]	PREDICTED: Glycine max pentatricopeptide repeat-containing protein At3g49710-like (LOC100798589), mRNA
Pc11891	--	Molecular Function: protein serine/threonine kinase activity (GO:0004674);; Molecular Function: ATP binding (GO:0005524);; Cellular Component: plasma membrane (GO:0005886);; Cellular Component: integral to plasma membrane (GO:0005887);; Biological Process: response to wounding (GO:0009611);; Biological Process: response to fungus (GO:0009620);; Biological Process: abscisic acid mediated signaling…	--	Proline-rich receptor-like protein kinase PERK1 OS=Arabidopsis thaliana GN=PERK1 PE=1 SV=1	Putative uncharacterized protein GN=VIT_11s0016g03880 OS=Vitis vinifera (Grape) PE=3 SV=1	putative protein kinase [Arabidopsis thaliana]	Citrus unshiu genomic DNA, polyembryony locus, cultivar: Miyagawa wase
Pc35162	--	Molecular Function: nucleotide binding (GO:0000166);; Molecular Function: copper ion binding (GO:0005507);; Cellular Component: extracellular region (GO:0005576);; Cellular Component: cytoplasm (GO:0005737);; Cellular Component: cytosol (GO:0005829);; Biological Process: proline biosynthetic process (GO:0006561);; Biological Process: steroid metabolic process (GO:0008202);; Molecular Function: 2,…	--	Short-chain dehydrogenase reductase 3b OS=Arabidopsis thaliana GN=SDR3b PE=2 SV=1	Predicted protein GN=POPTRDRAFT_774653 OS=Populus trichocarpa (Western balsam poplar) PE=3 SV=1	PREDICTED: momilactone A synthase-like [Vitis vinifera]	PREDICTED: Vitis vinifera momilactone A synthase-like (LOC100250275), mRNA
Pc23142	--	Molecular Function: ATP binding (GO:0005524);; Cellular Component: plasma membrane (GO:0005886);; Biological Process: ATP catabolic process (GO:0006200);; Molecular Function: organic phosphonate transmembrane-transporting ATPase activity (GO:0015416);; Molecular Function: ATPase activity, coupled to transmembrane movement of substances (GO:0042626);;	--	ABC transporter G family member 23 OS=Arabidopsis thaliana GN=ABCG23 PE=2 SV=1	Putative uncharacterized protein GN=VITISV_020445 OS=Vitis vinifera (Grape) PE=3 SV=1	PREDICTED: ABC transporter G family member 23 [Vitis vinifera]	Populus trichocarpa white-brown-complex ABC transporter family (PtrWBC24), mRNA
Pc41267	Posttranslational modification, protein turnover, chaperones	Cellular Component: Golgi membrane (GO:0000139);; Molecular Function: ubiquitin-protein ligase activity (GO:0004842);; Cellular Component: intracellular (GO:0005622);; Cellular Component: nucleolus (GO:0005730);; Biological Process: base-excision repair (GO:0006284);; Biological Process: protein monoubiquitination (GO:0006513);; Biological Process: cellular membrane fusion (GO:0006944);; Biologic…	K10592|0.0|vvi:100255704|hypothetical protein LOC100255704	E3 ubiquitin-protein ligase UPL2 OS=Arabidopsis thaliana GN=UPL2 PE=1 SV=3	Putative uncharacterized protein GN=VIT_18s0001g07810 OS=Vitis vinifera (Grape) PE=4 SV=1	PREDICTED: E3 ubiquitin-protein ligase UPL2-like [Vitis vinifera]	PREDICTED: Vitis vinifera E3 ubiquitin-protein ligase UPL2-like (LOC100255704), mRNA
Pc14721	--	Cellular Component: intracellular membrane-bounded organelle (GO:0043231);; Cellular Component: cytoplasmic part (GO:0044444);;	--	--	Uncharacterized protein GN=At5g45540 OS=Arabidopsis thaliana (Mouse-ear cress) PE=4 SV=1	uncharacterized protein [Arabidopsis thaliana]	--
Pc34234	--	--	--	Probable nucleoredoxin 1-2 OS=Oryza sativa subsp. japonica GN=Os03g0405900 PE=2 SV=1	Putative uncharacterized protein GN=VIT_01s0127g00590 OS=Vitis vinifera (Grape) PE=4 SV=1	unnamed protein product [Vitis vinifera]	--
Pc47739	--	Molecular Function: nucleotide binding (GO:0000166);; Molecular Function: NADPH:quinone reductase activity (GO:0003960);; Cellular Component: vacuole (GO:0005773);; Cellular Component: Golgi apparatus (GO:0005794);; Cellular Component: cytosol (GO:0005829);; Cellular Component: plasma membrane (GO:0005886);; Molecular Function: zinc ion binding (GO:0008270);; Cellular Component: chloroplast thyla…	--	Putative quinone-oxidoreductase homolog, chloroplastic OS=Arabidopsis thaliana GN=At4g13010 PE=2 SV=1	Ripening regulated protein-like OS=Solanum tuberosum (Potato) PE=2 SV=1	ripening regulated protein-like [Solanum tuberosum]	PREDICTED: Glycine max putative quinone-oxidoreductase homolog, chloroplastic-like (LOC100782744), mRNA
Pc37725	--	Molecular Function: nucleotide binding (GO:0000166);; Cellular Component: cytoplasmic mRNA processing body (GO:0000932);; Molecular Function: RNA binding (GO:0003723);; Cellular Component: nucleus (GO:0005634);; Biological Process: regulation of translation (GO:0006417);; Biological Process: pollen germination (GO:0009846);; Biological Process: negative regulation of RNA splicing (GO:0033119);; B…	--	Polypyrimidine tract-binding protein homolog 1 OS=Arabidopsis thaliana GN=PTB PE=2 SV=1	Putative uncharacterized protein GN=VIT_14s0108g01030 OS=Vitis vinifera (Grape) PE=4 SV=1	PREDICTED: polypyrimidine tract-binding protein homolog 1 isoform 1 [Vitis vinifera]	PREDICTED: Vitis vinifera polypyrimidine tract-binding protein homolog 1-like, transcript variant 1 (LOC100266445), mRNA
Pc31875	--	Biological Process: response to stimulus (GO:0050896);;	--	--	Putative uncharacterized protein At2g17600 GN=At2g17600 OS=Arabidopsis thaliana (Mouse-ear cress) PE=2 SV=1	cysteine/histidine-rich C1 domain-containing protein [Arabidopsis thaliana]	--
Pc19185	--	Cellular Component: extracellular region (GO:0005576);;	--	--	Uncharacterized protein OS=Glycine max (Soybean) PE=4 SV=1	PREDICTED: uncharacterized protein LOC100241874 [Vitis vinifera]	--
Pc22656	--	Molecular Function: nucleotide binding (GO:0000166);; Molecular Function: dopamine transmembrane transporter activity (GO:0005329);; Cellular Component: mitochondrion (GO:0005739);; Cellular Component: plasma membrane (GO:0005886);; Biological Process: triglyceride metabolic process (GO:0006641);; Biological Process: carbohydrate transport (GO:0008643);; Biological Process: carnitine metabolic pr…	--	Organic cation/carnitine transporter 1 OS=Arabidopsis thaliana GN=OCT1 PE=2 SV=1	Putative uncharacterized protein GN=VIT_17s0119g00080 OS=Vitis vinifera (Grape) PE=4 SV=1	PREDICTED: solute carrier family 22 member 3 [Vitis vinifera]	--
Pc21884	Energy production and conversion	Biological Process: transition metal ion transport (GO:0000041);; Molecular Function: binding (GO:0005488);; Molecular Function: fatty acid binding (GO:0005504);; Cellular Component: cytosol (GO:0005829);; Biological Process: alcohol metabolic process (GO:0006066);; Biological Process: lipid metabolic process (GO:0006629);; Biological Process: anion transport (GO:0006820);; Biological Process: re…	--	Alcohol dehydrogenase-like 5 OS=Arabidopsis thaliana GN=At4g22110 PE=2 SV=1	Putative alcohol dehydrogenase (Fragment) GN=ALDH1 OS=Olea europaea (Common olive) PE=2 SV=1	putative alcohol dehydrogenase, partial [Olea europaea]	--
Pc28040	General function prediction only	Molecular Function: catalytic activity (GO:0003824);; Cellular Component: endoplasmic reticulum (GO:0005783);; Cellular Component: endoplasmic reticulum membrane (GO:0005789);; Biological Process: C-terminal protein lipidation (GO:0006501);; Biological Process: metabolic process (GO:0008152);; Biological Process: cellular response to starvation (GO:0009267);; Biological Process: pathogenesis (GO:…	K05310|0.0|rcu:RCOM_0069700|phosphatidylinositol glycan, putative	GPI ethanolamine phosphate transferase 2 OS=Homo sapiens GN=PIGG PE=1 SV=1	Phosphatidylinositol glycan, putative GN=RCOM_0069700 OS=Ricinus communis (Castor bean) PE=4 SV=1	phosphatidylinositol glycan, putative [Ricinus communis]	PREDICTED: Vitis vinifera GPI ethanolamine phosphate transferase 2-like (LOC100245333), mRNA
Pc34881	--	--	--	--	Putative uncharacterized protein GN=VIT_04s0008g05040 OS=Vitis vinifera (Grape) PE=4 SV=1	PREDICTED: uncharacterized protein LOC100264564 [Vitis vinifera]	Solanum lycopersicum cDNA, clone: LEFL1032DB08, HTC in leaf
Pc18154	--	Cellular Component: mitochondrion (GO:0005739);; Cellular Component: vacuole (GO:0005773);; Cellular Component: plasma membrane (GO:0005886);; Biological Process: response to oxidative stress (GO:0006979);; Molecular Function: UDP-N-acetylmuramate dehydrogenase activity (GO:0008762);; Cellular Component: plant-type cell wall (GO:0009505);; Biological Process: response to wounding (GO:0009611);; B…	--	Reticuline oxidase-like protein OS=Arabidopsis thaliana GN=At4g20830 PE=1 SV=2	Putative uncharacterized protein GN=VIT_03s0017g01440 OS=Vitis vinifera (Grape) PE=4 SV=1	hypothetical protein VITISV_011134 [Vitis vinifera]	PREDICTED: Glycine max reticuline oxidase-like protein-like (LOC100781731), mRNA
Pc11430	--	--	--	--	Putative uncharacterized protein GN=VIT_05s0051g00490 OS=Vitis vinifera (Grape) PE=4 SV=1	PREDICTED: uncharacterized protein LOC100264819 [Vitis vinifera]	PREDICTED: Vitis vinifera uncharacterized LOC100264819 (LOC100264819), mRNA
Pc48096	--	Molecular Function: binding (GO:0005488);;	--	Protein SUPPRESSOR OF npr1-1, CONSTITUTIVE 1 OS=Arabidopsis thaliana GN=SNC1 PE=1 SV=3	Uncharacterized protein GN=Solyc09g092410.2 OS=Solanum lycopersicum (Tomato) PE=4 SV=1	ARGH17 [Malus x domestica]	--
Pc39883	--	Cellular Component: Golgi-associated vesicle (GO:0005798);; Cellular Component: cytosol (GO:0005829);; Cellular Component: plasma membrane (GO:0005886);; Biological Process: glucose catabolic process (GO:0006007);; Biological Process: protein N-linked glycosylation (GO:0006487);; Biological Process: intracellular protein transport (GO:0006886);; Cellular Component: plasmodesma (GO:0009506);; Biol…	K12400|0.0|rcu:RCOM_0867610|AP-1 complex subunit gamma-2, putative	AP-4 complex subunit epsilon OS=Arabidopsis thaliana GN=At1g31730 PE=1 SV=1	AP-1 complex subunit gamma-2, putative GN=RCOM_0867610 OS=Ricinus communis (Castor bean) PE=4 SV=1	AP-1 complex subunit gamma-2, putative [Ricinus communis]	Ricinus communis AP-1 complex subunit gamma-2, putative, mRNA
Pc12976	--	--	--	Protein TAR1 OS=Kluyveromyces lactis (strain ATCC 8585 / CBS 2359 / DSM 70799 / NBRC 1267 / NRRL Y-1140 / WM37) GN=TAR1-A PE=4 SV=2	Transcript antisense to ribosomal rna protein GN=NGA_2093100 OS=Nannochloropsis gaditana CCMP526 PE=4 SV=1	hypothetical protein PUNSTDRAFT_78207, partial [Punctularia strigosozonata HHB-11173 SS5]	Thanatephorus cucumeris 18S ribosomal RNA gene, partial sequence; internal transcribed spacer 1, 5.8S ribosomal RNA gene and internal transcribed spacer 2, complete sequence; and 28S ribosomal RNA gene, partial sequence
Pc31729	--	Molecular Function: binding (GO:0005488);; Biological Process: transport (GO:0006810);; Cellular Component: membrane (GO:0016020);; Cellular Component: intracellular membrane-bounded organelle (GO:0043231);; Cellular Component: cytoplasmic part (GO:0044444);; Cellular Component: intracellular organelle part (GO:0044446);;	--	ADP,ATP carrier protein, mitochondrial (Fragment) OS=Solanum tuberosum GN=ANT1 PE=2 SV=1	Uncharacterized protein GN=Solyc04g050720.2 OS=Solanum lycopersicum (Tomato) PE=4 SV=1	PREDICTED: uncharacterized protein LOC100796913 [Glycine max]	--
Pc4050	--	Biological Process: MAPK cascade (GO:0000165);; Biological Process: polysaccharide biosynthetic process (GO:0000271);; Biological Process: polysaccharide catabolic process (GO:0000272);; Biological Process: response to molecule of bacterial origin (GO:0002237);; Biological Process: immune response-regulating signaling pathway (GO:0002764);; Biological Process: regulation of response to biotic sti…	--	Putative leucine-rich repeat receptor-like serine/threonine-protein kinase At2g24130 OS=Arabidopsis thaliana GN=At2g24130 PE=2 SV=1	Predicted protein (Fragment) GN=POPTRDRAFT_278475 OS=Populus trichocarpa (Western balsam poplar) PE=3 SV=1	predicted protein [Populus trichocarpa]	Populus trichocarpa predicted protein, mRNA
Pc40694	--	Molecular Function: calmodulin binding (GO:0005516);; Cellular Component: nucleus (GO:0005634);; Biological Process: response to water deprivation (GO:0009414);; Biological Process: response to salt stress (GO:0009651);; Biological Process: regulation of salicylic acid metabolic process (GO:0010337);; Molecular Function: transferase activity, transferring phosphorus-containing groups (GO:0016772)…	--	--	Predicted protein GN=POPTRDRAFT_576097 OS=Populus trichocarpa (Western balsam poplar) PE=4 SV=1	predicted protein [Populus trichocarpa]	Populus trichocarpa predicted protein, mRNA
Pc46764	--	Biological Process: cell morphogenesis (GO:0000902);; Cellular Component: ruffle (GO:0001726);; Molecular Function: phosphatidylserine binding (GO:0001786);; Molecular Function: calcium ion binding (GO:0005509);; Molecular Function: phosphatidylinositol-4,5-bisphosphate binding (GO:0005546);; Cellular Component: extracellular space (GO:0005615);; Cellular Component: nucleolus (GO:0005730);; Cellu…	--	Villin-3 OS=Arabidopsis thaliana GN=VLN3 PE=1 SV=2	Putative uncharacterized protein GN=VIT_08s0007g08690 OS=Vitis vinifera (Grape) PE=4 SV=1	unnamed protein product [Vitis vinifera]	PREDICTED: Vitis vinifera villin-2-like (LOC100243579), mRNA
Pc1113	--	Molecular Function: nucleotide binding (GO:0000166);; Molecular Function: protein kinase activity (GO:0004672);; Biological Process: cellular protein modification process (GO:0006464);; Biological Process: phosphate-containing compound metabolic process (GO:0006796);; Biological Process: response to bacterium (GO:0009617);; Biological Process: response to endogenous stimulus (GO:0009719);; Biolog…	--	Probable receptor-like protein kinase At5g39030 OS=Arabidopsis thaliana GN=At5g39030 PE=2 SV=1	Putative uncharacterized protein GN=VIT_16s0148g00370 OS=Vitis vinifera (Grape) PE=3 SV=1	PREDICTED: probable receptor-like protein kinase At5g39020-like [Vitis vinifera]	--
Pc11557	--	--	--	Leucine-rich repeat extensin-like protein 3 OS=Arabidopsis thaliana GN=LRX3 PE=1 SV=1	Putative uncharacterized protein GN=VOLCADRAFT_85853 OS=Volvox carteri (Green alga) PE=4 SV=1	hypothetical protein VOLCADRAFT_85853 [Volvox carteri f. nagariensis]	--
Pc37015	Cell cycle control, cell division, chromosome partitioning	Cellular Component: microtubule (GO:0005874);; Cellular Component: plasma membrane (GO:0005886);; Biological Process: organelle organization (GO:0006996);; Biological Process: cell cycle (GO:0007049);; Molecular Function: cytoskeletal protein binding (GO:0008092);; Cellular Component: cell projection (GO:0042995);; Cellular Component: intracellular membrane-bounded organelle (GO:0043231);; Biolog…	--	Filament-like plant protein 7 OS=Arabidopsis thaliana GN=FPP7 PE=2 SV=2	Predicted protein GN=POPTRDRAFT_549920 OS=Populus trichocarpa (Western balsam poplar) PE=4 SV=1	predicted protein [Populus trichocarpa]	Populus trichocarpa predicted protein, mRNA
Pc34394	--	Biological Process: nuclear-transcribed mRNA catabolic process, nonsense-mediated decay (GO:0000184);; Biological Process: mRNA splicing, via spliceosome (GO:0000398);; Cellular Component: chromatin (GO:0000785);; Molecular Function: translation initiation factor activity (GO:0003743);; Molecular Function: protein binding (GO:0005515);; Cellular Component: cytosol (GO:0005829);; Cellular Componen…	K03250|0.0|pop:POPTR_652677|hypothetical protein	Eukaryotic translation initiation factor 3 subunit E OS=Nematostella vectensis GN=v1g163572 PE=3 SV=1	Eukaryotic translation initiation factor 3 subunit E OS=Glycine max (Soybean) PE=3 SV=1	PREDICTED: eukaryotic translation initiation factor 3 subunit E-like [Glycine max]	PREDICTED: Glycine max eukaryotic translation initiation factor 3 subunit E-like (LOC100797748), mRNA
Pc9153	--	Cellular Component: ubiquitin ligase complex (GO:0000151);; Biological Process: microtubule cytoskeleton organization (GO:0000226);; Biological Process: cytokinesis by cell plate formation (GO:0000911);; Biological Process: response to molecule of fungal origin (GO:0002238);; Molecular Function: protein serine/threonine kinase activity (GO:0004674);; Molecular Function: protein tyrosine kinase ac…	--	U-box domain-containing protein 52 OS=Arabidopsis thaliana GN=PUB52 PE=2 SV=1	Uncharacterized protein OS=Zea mays (Maize) PE=2 SV=1	unknown [Zea mays]	PREDICTED: Vitis vinifera U-box domain-containing protein 34-like (LOC100254842), mRNA
Pc33821	--	Cellular Component: extracellular space (GO:0005615);; Cellular Component: nucleus (GO:0005634);; Cellular Component: endoplasmic reticulum (GO:0005783);; Cellular Component: cytosol (GO:0005829);; Cellular Component: plasma membrane (GO:0005886);; Molecular Function: growth factor activity (GO:0008083);; Cellular Component: chloroplast thylakoid membrane (GO:0009535);; Biological Process: indole…	--	Membrane steroid-binding protein 2 OS=Arabidopsis thaliana GN=MSBP2 PE=1 SV=1	Steroid binding protein, putative GN=RCOM_0892180 OS=Ricinus communis (Castor bean) PE=4 SV=1	steroid binding protein, putative [Ricinus communis]	Ricinus communis steroid binding protein, putative, mRNA
Pc42658	--	Cellular Component: extracellular region (GO:0005576);; Biological Process: lipid transport (GO:0006869);; Molecular Function: lipid binding (GO:0008289);; Cellular Component: integral to membrane (GO:0016021);;	--	14 kDa proline-rich protein DC2.15 OS=Daucus carota PE=2 SV=1	DC2.15 like protein OS=Daucus carota (Carrot) PE=2 SV=1	DC2.15 like protein [Daucus carota]	Daucus carota mRNA for DC2.15 like protein, complete cds
Pc2535	--	Molecular Function: sequence-specific DNA binding transcription factor activity (GO:0003700);; Cellular Component: nucleus (GO:0005634);; Biological Process: regulation of transcription, DNA-dependent (GO:0006355);; Biological Process: amino acid transport (GO:0006865);; Biological Process: response to osmotic stress (GO:0006970);; Biological Process: toxin catabolic process (GO:0009407);; Biolog…	--	Probable WRKY transcription factor 75 OS=Arabidopsis thaliana GN=WRKY75 PE=2 SV=1	WRKY DNA binding protein OS=Fragaria ananassa (Strawberry) PE=4 SV=1	WRKY DNA binding protein [Fragaria x ananassa]	PREDICTED: Vitis vinifera probable WRKY transcription factor 57-like (LOC100254080), mRNA
Pc19044	--	Molecular Function: binding (GO:0005488);; Cellular Component: nucleus (GO:0005634);; Biological Process: DNA repair (GO:0006281);; Biological Process: sister chromatid cohesion (GO:0007062);; Biological Process: reciprocal meiotic recombination (GO:0007131);; Cellular Component: plasmodesma (GO:0009506);; Biological Process: regulation of chromosome organization (GO:0033044);; Biological Process…	K10895|1e-126|rcu:RCOM_0681730|hypothetical protein	Fanconi anemia group I protein OS=Homo sapiens GN=FANCI PE=1 SV=4	Putative uncharacterized protein GN=RCOM_0681730 OS=Ricinus communis (Castor bean) PE=4 SV=1	unnamed protein product [Vitis vinifera]	PREDICTED: Vitis vinifera Fanconi anemia group I protein-like (LOC100260122), mRNA
Pc395	--	Cellular Component: plant-type vacuole (GO:0000325);; Molecular Function: calcium ion binding (GO:0005509);; Molecular Function: protein binding (GO:0005515);; Cellular Component: vacuolar membrane (GO:0005774);; Cellular Component: Golgi apparatus (GO:0005794);; Cellular Component: plasma membrane (GO:0005886);; Biological Process: oligopeptide transport (GO:0006857);; Biological Process: intra-…	--	Nitrate transporter 1.4 OS=Arabidopsis thaliana GN=NRT1.4 PE=1 SV=1	Nitrate transporter (Fragment) GN=ntp OS=Cicer arietinum (Chickpea) PE=2 SV=1	nitrate transporter [Cicer arietinum]	--
Pc31838	Replication, recombination and repair	Molecular Function: catalytic activity (GO:0003824);; Biological Process: nucleobase-containing compound metabolic process (GO:0006139);; Biological Process: base-excision repair (GO:0006284);; Molecular Function: DNA-3-methyladenine glycosylase activity (GO:0008725);; Biological Process: response to blue light (GO:0009637);; Biological Process: regulation of proton transport (GO:0010155);; Biolo…	K01246|0.0|vvi:100256507|hypothetical protein LOC100256507	Probable GMP synthase [glutamine-hydrolyzing] OS=Helicobacter hepaticus (strain ATCC 51449 / 3B1) GN=guaA PE=3 SV=1	Putative uncharacterized protein GN=VIT_01s0010g00020 OS=Vitis vinifera (Grape) PE=4 SV=1	PREDICTED: uncharacterized protein LOC100256507 [Vitis vinifera]	Solanum lycopersicum cDNA, clone: LEFL3145E24, HTC in root
Pc9683	--	Molecular Function: nucleotide binding (GO:0000166);; Cellular Component: membrane (GO:0016020);; Molecular Function: transferase activity, transferring phosphorus-containing groups (GO:0016772);; Molecular Function: cation binding (GO:0043169);;	--	RING-H2 finger protein ATL47 OS=Arabidopsis thaliana GN=ATL47 PE=2 SV=1	Uncharacterized protein GN=Solyc02g087040.1 OS=Solanum lycopersicum (Tomato) PE=4 SV=1	ring finger protein, putative [Ricinus communis]	Lotus japonicus genomic DNA, clone: LjT28B05, TM1762, complete sequence
Pc12547	Replication, recombination and repair	Molecular Function: rDNA binding (GO:0000182);; Molecular Function: magnesium ion binding (GO:0000287);; Molecular Function: four-way junction DNA binding (GO:0000400);; Biological Process: resolution of meiotic recombination intermediates (GO:0000712);; Cellular Component: heterochromatin (GO:0000792);; Cellular Component: synaptonemal complex (GO:0000795);; Biological Process: sister chromatid …	K03164|2e-69|vvi:100253371|hypothetical protein LOC100253371	DNA topoisomerase 2 OS=Arabidopsis thaliana GN=TOP2 PE=2 SV=2	DNA topoisomerase 2 GN=VIT_13s0064g00560 OS=Vitis vinifera (Grape) PE=3 SV=1	PREDICTED: DNA topoisomerase 2-like [Vitis vinifera]	Populus trichocarpa predicted protein, mRNA
Pc18063	--	--	--	--	Uncharacterized protein GN=Solyc06g076610.2 OS=Solanum lycopersicum (Tomato) PE=4 SV=1	--	--
Pc48708	--	Molecular Function: nucleic acid binding (GO:0003676);; Cellular Component: mitochondrion (GO:0005739);; Cellular Component: membrane (GO:0016020);; Molecular Function: protein dimerization activity (GO:0046983);;	--	--	Os10g0567900 protein (Fragment) GN=Os10g0567900 OS=Oryza sativa subsp. japonica (Rice) PE=4 SV=1	Os10g0567900 [Oryza sativa Japonica Group]	--
Pc3494	General function prediction only	Biological Process: cytokinesis (GO:0000910);; Molecular Function: DNA binding (GO:0003677);; Molecular Function: GTPase activity (GO:0003924);; Molecular Function: GTP binding (GO:0005525);; Cellular Component: nucleus (GO:0005634);; Cellular Component: mitochondrion (GO:0005739);; Cellular Component: vacuolar membrane (GO:0005774);; Cellular Component: Golgi apparatus (GO:0005794);; Cellular Co…	--	Ras-related protein RABA1f OS=Arabidopsis thaliana GN=RABA1F PE=2 SV=1	Putative uncharacterized protein (Fragment) OS=Medicago truncatula (Barrel medic) PE=2 SV=1	unknown [Medicago truncatula]	Medicago truncatula clone JCVI-FLMt-4A4 unknown mRNA
Pc23724	--	--	--	--	--	--	Aspergillus oryzae RIB40 DNA, SC009
Pc32426	--	Molecular Function: binding (GO:0005488);; Biological Process: embryo development (GO:0009790);; Biological Process: flower development (GO:0009908);; Biological Process: ovule development (GO:0048481);;	--	Transcriptional corepressor SEUSS OS=Arabidopsis thaliana GN=SEU PE=1 SV=1	Predicted protein GN=POPTRDRAFT_570500 OS=Populus trichocarpa (Western balsam poplar) PE=4 SV=1	predicted protein [Populus trichocarpa]	PREDICTED: Vitis vinifera uncharacterized LOC100265879 (LOC100265879), mRNA
Pc14239	--	Molecular Function: protein kinase activity (GO:0004672);; Cellular Component: mitochondrion (GO:0005739);; Biological Process: DNA recombination (GO:0006310);; Biological Process: chromosome segregation (GO:0007059);; Biological Process: meiosis I (GO:0007127);; Biological Process: RNA modification (GO:0009451);; Biological Process: systemic acquired resistance (GO:0009627);; Biological Process:…	--	Putative pentatricopeptide repeat-containing protein At3g15130 OS=Arabidopsis thaliana GN=PCMP-H86 PE=3 SV=1	Putative uncharacterized protein GN=VIT_06s0004g05160 OS=Vitis vinifera (Grape) PE=4 SV=1	unnamed protein product [Vitis vinifera]	--
Pc11053	--	Molecular Function: DNA binding (GO:0003677);; Molecular Function: sequence-specific DNA binding transcription factor activity (GO:0003700);; Molecular Function: binding (GO:0005488);; Cellular Component: nucleus (GO:0005634);; Biological Process: pattern specification process (GO:0007389);; Molecular Function: zinc ion binding (GO:0008270);; Biological Process: response to chitin (GO:0010200);; …	--	Dof zinc finger protein DOF1.7 OS=Arabidopsis thaliana GN=DOF1.7 PE=2 SV=1	Putative uncharacterized protein GN=VIT_09s0002g02490 OS=Vitis vinifera (Grape) PE=4 SV=1	PREDICTED: dof zinc finger protein DOF1.7-like [Vitis vinifera]	Solanum lycopersicum cDNA, clone: LEFL1061DB11, HTC in leaf
Pc29231	--	--	--	--	GATA transcription factor, putative GN=RCOM_1121840 OS=Ricinus communis (Castor bean) PE=4 SV=1	GATA transcription factor, putative [Ricinus communis]	--
Pc36968	--	Molecular Function: protein binding (GO:0005515);; Cellular Component: nuclear pore (GO:0005643);; Cellular Component: nucleolus (GO:0005730);; Biological Process: DNA recombination (GO:0006310);; Biological Process: mRNA export from nucleus (GO:0006406);; Biological Process: sister chromatid cohesion (GO:0007062);; Cellular Component: plasmodesma (GO:0009506);; Biological Process: photomorphogen…	K14309|0.0|vvi:100252000|hypothetical protein LOC100252000	Uncharacterized protein At2g41620 OS=Arabidopsis thaliana GN=At2g41620 PE=2 SV=2	Putative uncharacterized protein GN=VIT_08s0007g08940 OS=Vitis vinifera (Grape) PE=4 SV=1	PREDICTED: uncharacterized protein At2g41620 [Vitis vinifera]	PREDICTED: Vitis vinifera uncharacterized LOC100252000 (LOC100252000), mRNA
Pc35646	--	Cellular Component: vacuole (GO:0005773);; Cellular Component: plasma membrane (GO:0005886);; Cellular Component: chloroplast thylakoid membrane (GO:0009535);;	--	Lipoxygenase homology domain-containing protein 1 OS=Homo sapiens GN=LOXHD1 PE=2 SV=3	Elicitor-inducible protein EIG-J7 OS=Capsicum annuum (Bell pepper) PE=2 SV=1	elicitor-inducible protein EIG-J7 [Capsicum annuum]	Solanum lycopersicum cDNA, clone: LEFL2001BB06, HTC in fruit
Pc13226	--	Molecular Function: protein kinase activity (GO:0004672);; Cellular Component: plasma membrane (GO:0005886);; Molecular Function: chitin binding (GO:0008061);; Biological Process: phosphorylation (GO:0016310);; Biological Process: cellular macromolecule metabolic process (GO:0044260);; Biological Process: innate immune response (GO:0045087);; Biological Process: cellular response to molecule of b…	--	LysM domain receptor-like kinase 4 OS=Arabidopsis thaliana GN=LYK4 PE=1 SV=1	Uncharacterized protein GN=Solyc02g089900.1 OS=Solanum lycopersicum (Tomato) PE=4 SV=1	hypothetical protein ARALYDRAFT_481239 [Arabidopsis lyrata subsp. lyrata]	--
Pc44885	--	Cellular Component: mitochondrion (GO:0005739);; Cellular Component: chloroplast (GO:0009507);;	--	--	Uncharacterized protein GN=Solyc04g011530.2 OS=Solanum lycopersicum (Tomato) PE=4 SV=1	PREDICTED: uncharacterized protein LOC100265138 isoform 1 [Vitis vinifera]	PREDICTED: Vitis vinifera uncharacterized LOC100265138, transcript variant 1 (LOC100265138), mRNA
Pc16755	--	Cellular Component: nucleus (GO:0005634);; Molecular Function: cysteine-type peptidase activity (GO:0008234);; Biological Process: cellular protein metabolic process (GO:0044267);;	--	OTU domain-containing protein DDB_G0284757 OS=Dictyostelium discoideum GN=DDB_G0284757 PE=4 SV=2	Cysteine-type peptidase, putative GN=RCOM_1443790 OS=Ricinus communis (Castor bean) PE=4 SV=1	cysteine-type peptidase, putative [Ricinus communis]	Populus trichocarpa predicted protein, mRNA
Pc8403	--	Biological Process: transcription, DNA-dependent (GO:0006351);; Biological Process: anatomical structure morphogenesis (GO:0009653);; Cellular Component: intracellular membrane-bounded organelle (GO:0043231);; Cellular Component: cytoplasmic part (GO:0044444);; Biological Process: organ development (GO:0048513);; Biological Process: regulation of biological process (GO:0050789);;	--	Putative B3 domain-containing protein At5g66980 OS=Arabidopsis thaliana GN=At5g66980 PE=3 SV=1	Putative uncharacterized protein GN=VITISV_011465 OS=Vitis vinifera (Grape) PE=4 SV=1	hypothetical protein VITISV_011465 [Vitis vinifera]	--
Pc27708	--	Molecular Function: calcium ion binding (GO:0005509);; Cellular Component: nucleus (GO:0005634);; Cellular Component: endoplasmic reticulum (GO:0005783);; Biological Process: transport (GO:0006810);; Biological Process: heat acclimation (GO:0010286);; Cellular Component: membrane (GO:0016020);; Biological Process: actin filament-based movement (GO:0030048);; Cellular Component: vesicle (GO:003198…	K13448|1e-134|rcu:RCOM_0057830|ef-hand calcium binding protein, putative	Probable calcium-binding protein CML49 OS=Arabidopsis thaliana GN=CML49 PE=2 SV=1	Uncharacterized protein GN=Solyc10g079890.1 OS=Solanum lycopersicum (Tomato) PE=4 SV=1	ef-hand calcium binding protein, putative [Ricinus communis]	PREDICTED: Vitis vinifera EF-hand calcium-binding protein (LOC100248601), mRNA
Pc32319	--	Biological Process: lipid metabolic process (GO:0006629);; Biological Process: metabolic process (GO:0008152);; Molecular Function: transferase activity, transferring hexosyl groups (GO:0016758);; Molecular Function: UDP-glucosyltransferase activity (GO:0035251);; Biological Process: cellular biosynthetic process (GO:0044249);; Cellular Component: intracellular part (GO:0044424);; Biological Proc…	--	Crocetin glucosyltransferase 3 OS=Crocus sativus GN=GLT3 PE=1 SV=1	Putative UDP-glycosyltransferase 92A (Fragment) OS=Aralia elata (Japanese angelica tree) PE=2 SV=1	putative UDP-glycosyltransferase 92A, partial [Aralia elata]	Aralia elata clone AeSin01J18 putative UDP-glycosyltransferase 92A mRNA, partial cds
Pc14314	--	Molecular Function: acetate-CoA ligase activity (GO:0003987);; Cellular Component: mitochondrion (GO:0005739);; Cellular Component: peroxisome (GO:0005777);; Biological Process: acetate metabolic process (GO:0006083);; Biological Process: glyoxylate cycle (GO:0006097);; Biological Process: gibberellin biosynthetic process (GO:0009686);; Biological Process: gibberellic acid mediated signaling path…	--	Probable acyl-activating enzyme 12, peroxisomal OS=Arabidopsis thaliana GN=AAE12 PE=2 SV=1	Putative uncharacterized protein GN=VIT_04s0079g00790 OS=Vitis vinifera (Grape) PE=4 SV=1	PREDICTED: medium-chain-fatty-acid--CoA ligase [Vitis vinifera]	Populus trichocarpa predicted protein, mRNA
Pc30856	--	--	--	--	Putative retrovirus-like polyprotein OS=Phaseolus vulgaris (Kidney bean) PE=3 SV=1	putative retrovirus-like polyprotein [Phaseolus vulgaris]	--
Pc42378	--	Cellular Component: nucleus (GO:0005634);; Cellular Component: cytosol (GO:0005829);; Biological Process: cellular aromatic compound metabolic process (GO:0006725);; Biological Process: toxin catabolic process (GO:0009407);; Biological Process: systemic acquired resistance (GO:0009627);; Biological Process: response to abiotic stimulus (GO:0009628);; Biological Process: regulation of flower devel…	--	UDP-glycosyltransferase 87A2 OS=Arabidopsis thaliana GN=UGT87A2 PE=2 SV=1	Predicted protein (Fragment) GN=POPTRDRAFT_173649 OS=Populus trichocarpa (Western balsam poplar) PE=4 SV=1	PREDICTED: UDP-glycosyltransferase 87A2-like [Vitis vinifera]	PREDICTED: Glycine max UDP-glycosyltransferase 87A1-like (LOC100814618), mRNA
Pc16369	--	--	--	--	--	--	Solanum lycopersicum cDNA, clone: FC04CC10, HTC in fruit
Pc47273	Transcription	Biological Process: mRNA splicing, via spliceosome (GO:0000398);; Molecular Function: DNA binding (GO:0003677);; Molecular Function: DNA-directed RNA polymerase activity (GO:0003899);; Molecular Function: protein kinase activity (GO:0004672);; Molecular Function: protein binding (GO:0005515);; Cellular Component: DNA-directed RNA polymerase II, core complex (GO:0005665);; Cellular Component: nucl…	K03021|1e-28|pop:POPTR_900808|hypothetical protein	DNA-directed RNA polymerase III subunit RPC2 OS=Saccharomyces cerevisiae (strain ATCC 204508 / S288c) GN=RET1 PE=1 SV=2	DNA-directed RNA polymerase (Fragment) GN=POPTRDRAFT_900808 OS=Populus trichocarpa (Western balsam poplar) PE=3 SV=1	predicted protein [Populus trichocarpa]	Ajellomyces dermatitidis SLH14081 DNA-directed RNA polymerase III polypeptide, mRNA
Pc28457	Carbohydrate transport and metabolism	Molecular Function: sedoheptulose-7-phosphate:D-glyceraldehyde-3-phosphate glyceronetransferase activity (GO:0004801);; Cellular Component: mitochondrion (GO:0005739);; Biological Process: pentose-phosphate shunt (GO:0006098);; Cellular Component: chloroplast stroma (GO:0009570);; Biological Process: response to cadmium ion (GO:0046686);;	--	Transaldolase OS=Acidothermus cellulolyticus (strain ATCC 43068 / 11B) GN=tal PE=3 SV=1	Predicted protein (Fragment) GN=POPTRDRAFT_948040 OS=Populus trichocarpa (Western balsam poplar) PE=3 SV=1	predicted protein [Populus trichocarpa]	Populus trichocarpa predicted protein, mRNA
Pc14855	Secondary metabolites biosynthesis, transport and catabolism	Molecular Function: binding (GO:0005488);; Molecular Function: iron ion binding (GO:0005506);; Cellular Component: endoplasmic reticulum (GO:0005783);; Molecular Function: electron carrier activity (GO:0009055);; Biological Process: skotomorphogenesis (GO:0009647);; Biological Process: abscisic acid metabolic process (GO:0009687);; Biological Process: response to brassinosteroid stimulus (GO:0009…	K09587|0.0|vvi:100241065|hypothetical protein LOC100241065	Cytochrome P450 90B1 OS=Arabidopsis thaliana GN=CYP90B1 PE=1 SV=2	Cytochrome P450 probable campestanol to 6-deoxocathasterone or 6-oxocampestanol to cathasterone (Fragment) GN=CYP90B7v1 OS=Populus trichocarpa (Western balsam poplar) PE=3 SV=1	PREDICTED: cytochrome P450 90B1-like [Vitis vinifera]	Populus trichocarpa predicted protein, mRNA
Pc32320	--	--	--	--	Putative uncharacterized protein GN=VIT_18s0001g14250 OS=Vitis vinifera (Grape) PE=4 SV=1	PREDICTED: uncharacterized protein LOC100243848 [Vitis vinifera]	--
Pc38776	--	Cellular Component: Golgi apparatus (GO:0005794);; Cellular Component: plastid (GO:0009536);; Biological Process: vegetative to reproductive phase transition of meristem (GO:0010228);; Biological Process: protein desumoylation (GO:0016926);; Biological Process: hydrogen peroxide biosynthetic process (GO:0050665);;	--	Trafficking protein particle complex subunit 8 OS=Homo sapiens GN=TRAPPC8 PE=1 SV=2	Putative uncharacterized protein GN=VIT_08s0032g01140 OS=Vitis vinifera (Grape) PE=4 SV=1	PREDICTED: trafficking protein particle complex subunit 8-like [Vitis vinifera]	PREDICTED: Vitis vinifera trafficking protein particle complex subunit 8-like (LOC100248747), mRNA
Pc26244	--	Cellular Component: mitochondrion (GO:0005739);;	--	Pentatricopeptide repeat-containing protein At4g17616 OS=Arabidopsis thaliana GN=At4g17616 PE=2 SV=1	Putative uncharacterized protein (Fragment) GN=VIT_00s0369g00050 OS=Vitis vinifera (Grape) PE=4 SV=1	hypothetical protein VITISV_018331 [Vitis vinifera]	Vitis vinifera contig VV78X220848.4, whole genome shotgun sequence
Pc17059	--	Molecular Function: nucleic acid binding (GO:0003676);; Molecular Function: protein binding (GO:0005515);; Cellular Component: nucleus (GO:0005634);; Cellular Component: nucleoplasm (GO:0005654);; Cellular Component: cytosol (GO:0005829);; Biological Process: mRNA processing (GO:0006397);; Biological Process: humoral immune response (GO:0006959);; Molecular Function: hydrolase activity (GO:001678…	--	YTH domain family protein 2 OS=Macaca fascicularis GN=YTHDF2 PE=2 SV=1	Putative uncharacterized protein GN=VIT_06s0004g00200 OS=Vitis vinifera (Grape) PE=4 SV=1	PREDICTED: uncharacterized protein LOC100253534 [Vitis vinifera]	PREDICTED: Vitis vinifera uncharacterized LOC100253534 (LOC100253534), mRNA
Pc24069	--	Molecular Function: nucleic acid binding (GO:0003676);; Molecular Function: catalytic activity (GO:0003824);; Biological Process: DNA metabolic process (GO:0006259);;	--	--	Putative uncharacterized protein OS=Beta vulgaris (Sugar beet) PE=4 SV=1	hypothetical protein [Beta vulgaris]	--
Pc5925	--	Cellular Component: plasma membrane (GO:0005886);; Biological Process: double fertilization forming a zygote and endosperm (GO:0009567);; Biological Process: pollen tube guidance (GO:0010183);; Biological Process: synergid death (GO:0010198);; Biological Process: pollen tube reception (GO:0010483);; Cellular Component: cytoplasmic membrane-bounded vesicle (GO:0016023);; Cellular Component: anchor…	--	GPI-anchored protein LORELEI OS=Arabidopsis thaliana GN=LRE PE=2 SV=1	Uncharacterized protein OS=Lotus japonicus (Lotus corniculatus var. japonicus) PE=2 SV=1	unknown [Lotus japonicus]	Zea mays BAC clone CH201-53G1 from chromosome 5, complete sequence
Pc33001	--	--	--	--	Predicted protein GN=POPTRDRAFT_563775 OS=Populus trichocarpa (Western balsam poplar) PE=4 SV=1	predicted protein [Populus trichocarpa]	--
Pc45428	General function prediction only	Biological Process: G2 phase of mitotic cell cycle (GO:0000085);; Cellular Component: nucleus (GO:0005634);; Cellular Component: Golgi apparatus (GO:0005794);; Cellular Component: cytosol (GO:0005829);; Cellular Component: plasma membrane (GO:0005886);; Biological Process: protein folding (GO:0006457);; Biological Process: response to unfolded protein (GO:0006986);; Biological Process: axon guida…	--	Heat shock protein STI OS=Glycine max GN=STI PE=2 SV=1	Stil-like (Fragment) GN=stil OS=Arabidopsis thaliana (Mouse-ear cress) PE=2 SV=1	stil-like [Arabidopsis thaliana]	PREDICTED: Glycine max heat shock protein STI-like (LOC100816776), mRNA
Pc9078	--	--	--	--	Predicted protein GN=POPTRDRAFT_566718 OS=Populus trichocarpa (Western balsam poplar) PE=4 SV=1	predicted protein [Populus trichocarpa]	--
Pc33977	--	Cellular Component: protein phosphatase type 2A complex (GO:0000159);; Cellular Component: chromosome, centromeric region (GO:0000775);; Biological Process: regulation of protein phosphorylation (GO:0001932);; Cellular Component: nucleolus (GO:0005730);; Cellular Component: cytosol (GO:0005829);; Biological Process: DNA damage response, signal transduction by p53 class mediator resulting in cell …	--	Serine/threonine protein phosphatase 2A 57 kDa regulatory subunit B&apos; iota isoform OS=Arabidopsis thaliana GN=B&apos;IOTA PE=2 SV=1	Putative uncharacterized protein GN=VIT_11s0016g04500 OS=Vitis vinifera (Grape) PE=4 SV=1	unnamed protein product [Vitis vinifera]	PREDICTED: Vitis vinifera serine/threonine protein phosphatase 2A 57 kDa regulatory subunit B' iota isoform-like (LOC100252451), mRNA
Pc46931	--	Cellular Component: plasma membrane (GO:0005886);; Biological Process: nitrogen compound metabolic process (GO:0006807);; Biological Process: iron ion transport (GO:0006826);; Biological Process: oligopeptide transport (GO:0006857);; Cellular Component: plasmodesma (GO:0009506);; Biological Process: response to wounding (GO:0009611);; Biological Process: response to nematode (GO:0009624);; Biolog…	--	Probable nitrate excretion transporter 2 OS=Arabidopsis thaliana GN=At3g45660 PE=2 SV=1	Putative uncharacterized protein GN=VIT_06s0004g03530 OS=Vitis vinifera (Grape) PE=4 SV=1	PREDICTED: nitrate excretion transporter 1 [Vitis vinifera]	PREDICTED: Vitis vinifera nitrate excretion transporter 1-like (LOC100246734), mRNA
Pc11376	--	--	--	--	Gag-pol polyprotein GN=60I2G14 OS=Populus deltoides (Eastern poplar) PE=4 SV=1	gag-pol polyprotein [Populus deltoides]	--
Pc27980	--	Biological Process: two-component signal transduction system (phosphorelay) (GO:0000160);; Molecular Function: DNA binding (GO:0003677);; Molecular Function: sequence-specific DNA binding transcription factor activity (GO:0003700);; Molecular Function: protein binding (GO:0005515);; Cellular Component: nucleus (GO:0005634);; Cellular Component: mitochondrion (GO:0005739);; Biological Process: cir…	K12129|0.0|pop:POPTR_563807|PtpRR7	Two-component response regulator-like PRR73 OS=Oryza sativa subsp. japonica GN=PRR73 PE=2 SV=1	Pseudo-response regulator 7 GN=PRR7 OS=Castanea sativa (Sweet chestnut) PE=2 SV=1	pseudo-response regulator 7 [Castanea sativa]	Populus trichocarpa predicted protein (PtpRR7), mRNA
Pc17276	Lipid transport and metabolism	Molecular Function: nucleotide binding (GO:0000166);; Molecular Function: mRNA binding (GO:0003729);; Molecular Function: 3-hydroxyacyl-CoA dehydrogenase activity (GO:0003857);; Molecular Function: dodecenoyl-CoA delta-isomerase activity (GO:0004165);; Molecular Function: enoyl-CoA hydratase activity (GO:0004300);; Molecular Function: receptor binding (GO:0005102);; Cellular Component: cell wall …	--	Peroxisomal fatty acid beta-oxidation multifunctional protein MFP2 OS=Arabidopsis thaliana GN=MFP2 PE=1 SV=1	Uncharacterized protein GN=Solyc12g099440.1 OS=Solanum lycopersicum (Tomato) PE=3 SV=1	putative glyoxysomal fatty acid beta-oxidation multifunctional protein [Capsicum chinense]	PREDICTED: Vitis vinifera glyoxysomal fatty acid beta-oxidation multifunctional protein MFP-a-like (LOC100244762), mRNA
Pc44803	--	--	--	--	Putative uncharacterized protein GN=VIT_05s0077g00110 OS=Vitis vinifera (Grape) PE=4 SV=1	PREDICTED: uncharacterized protein LOC100251153 [Vitis vinifera]	PREDICTED: Vitis vinifera uncharacterized LOC100251153 (LOC100251153), mRNA
Pc48399	--	Cellular Component: cytosol (GO:0005829);; Biological Process: phenylpropanoid metabolic process (GO:0009698);; Molecular Function: anthocyanin 6''-O-malonyltransferase activity (GO:0033809);; Molecular Function: anthocyanin 5-O-glucoside 6'''-O-malonyltransferase activity (GO:0033810);; Biological Process: cellular biosynthetic process (GO:0044249);; Molecular Function: O-malonyltransferase acti…	--	Malonyl-coenzyme A:anthocyanin 3-O-glucoside-6&apos;&apos;-O-malonyltransferase OS=Dahlia pinnata GN=3MAT PE=1 SV=1	Putative uncharacterized protein GN=VIT_12s0134g00650 OS=Vitis vinifera (Grape) PE=4 SV=1	unnamed protein product [Vitis vinifera]	--
Pc48407	--	Cellular Component: mitochondrion (GO:0005739);;	--	Pentatricopeptide repeat-containing protein At4g19890 OS=Arabidopsis thaliana GN=At4g19890 PE=2 SV=1	Pentatricopeptide repeat-containing protein, putative GN=RCOM_1217870 OS=Ricinus communis (Castor bean) PE=4 SV=1	pentatricopeptide repeat-containing protein, putative [Ricinus communis]	PREDICTED: Glycine max pentatricopeptide repeat-containing protein At4g19890-like (LOC100798435), mRNA
Pc34850	--	Molecular Function: alpha-1,6-mannosyltransferase activity (GO:0000009);; Biological Process: protein N-linked glycosylation (GO:0006487);; Biological Process: dolichol-linked oligosaccharide biosynthetic process (GO:0006488);; Biological Process: GPI anchor biosynthetic process (GO:0006506);; Biological Process: protein N-linked glycosylation via asparagine (GO:0018279);; Biological Process: ER-…	K03847|0.0|vvi:100253051|hypothetical protein LOC100253051	Dol-P-Man:Man(7)GlcNAc(2)-PP-Dol alpha-1,6-mannosyltransferase OS=Arabidopsis thaliana GN=ALG12 PE=1 SV=1	Putative uncharacterized protein GN=VIT_15s0021g01320 OS=Vitis vinifera (Grape) PE=4 SV=1	PREDICTED: dol-P-Man:Man(7)GlcNAc(2)-PP-Dol alpha-1,6-mannosyltransferase [Vitis vinifera]	PREDICTED: Vitis vinifera dol-P-Man:Man(7)GlcNAc(2)-PP-Dol alpha-1,6-mannosyltransferase-like (LOC100253051), mRNA
Pc21615	--	Cellular Component: 1,3-beta-D-glucan synthase complex (GO:0000148);; Molecular Function: 1,3-beta-D-glucan synthase activity (GO:0003843);; Cellular Component: Golgi apparatus (GO:0005794);; Biological Process: (1->3)-beta-D-glucan biosynthetic process (GO:0006075);; Biological Process: protein targeting to membrane (GO:0006612);; Biological Process: nucleotide transport (GO:0006862);; Biologica…	K11000|8e-50|rcu:RCOM_0627050|transferase, transferring glycosyl groups, putative (EC:2.4.1.34)	Callose synthase 5 OS=Arabidopsis thaliana GN=CALS5 PE=1 SV=1	Transferase, transferring glycosyl groups, putative GN=RCOM_0627050 OS=Ricinus communis (Castor bean) PE=4 SV=1	transferase, transferring glycosyl groups, putative [Ricinus communis]	PREDICTED: Glycine max callose synthase 5-like (LOC100779472), mRNA
Pc31921	--	Cellular Component: mitochondrion (GO:0005739);;	--	Uncharacterized protein At2g40430 OS=Arabidopsis thaliana GN=At2g40430 PE=1 SV=2	Putative uncharacterized protein GN=VIT_13s0067g02250 OS=Vitis vinifera (Grape) PE=4 SV=1	PREDICTED: uncharacterized protein At2g40430 [Vitis vinifera]	Glycine max uncharacterized LOC100797857 (LOC100797857), mRNA
Pc6566	--	Cellular Component: nuclear pore (GO:0005643);; Cellular Component: cytosol (GO:0005829);; Biological Process: transport (GO:0006810);; Biological Process: metabolic process (GO:0008152);; Biological Process: toxin catabolic process (GO:0009407);; Biological Process: anthocyanin-containing compound biosynthetic process (GO:0009718);; Biological Process: response to ethylene stimulus (GO:0009723);…	K13495|2e-25|vvi:100262460|hypothetical protein LOC100262460	Zeatin O-glucosyltransferase OS=Phaseolus lunatus GN=ZOG1 PE=2 SV=1	Uncharacterized protein GN=Solyc10g079340.1 OS=Solanum lycopersicum (Tomato) PE=3 SV=1	PREDICTED: zeatin O-glucosyltransferase-like [Vitis vinifera]	--
Pc39237	--	Biological Process: N-terminal protein myristoylation (GO:0006499);; Biological Process: ER to Golgi vesicle-mediated transport (GO:0006888);; Biological Process: cell wall macromolecule catabolic process (GO:0016998);; Biological Process: endoplasmic reticulum unfolded protein response (GO:0030968);; Biological Process: amino acid import (GO:0043090);; Molecular Function: glucan endo-1,3-beta-gl…	--	Endo-1,3(4)-beta-glucanase 2 OS=Saccharomyces cerevisiae (strain ATCC 204508 / S288c) GN=ACF2 PE=1 SV=1	Predicted protein GN=POPTRDRAFT_1076059 OS=Populus trichocarpa (Western balsam poplar) PE=4 SV=1	predicted protein [Populus trichocarpa]	Vitis vinifera, whole genome shotgun sequence, contig VV78X121965.5, clone ENTAV 115
Pc41447	--	Cellular Component: Golgi membrane (GO:0000139);; Molecular Function: N,N-dimethylaniline monooxygenase activity (GO:0004499);; Cellular Component: extracellular region (GO:0005576);; Cellular Component: nucleus (GO:0005634);; Cellular Component: endoplasmic reticulum (GO:0005783);; Cellular Component: cytosol (GO:0005829);; Biological Process: response to water deprivation (GO:0009414);; Cellula…	K11816|2e-23|rcu:RCOM_0803140|monooxygenase, putative (EC:1.14.13.8)	Flavin-containing monooxygenase YUCCA6 OS=Arabidopsis thaliana GN=YUC6 PE=2 SV=1	Monooxygenase, putative GN=RCOM_0803140 OS=Ricinus communis (Castor bean) PE=4 SV=1	monooxygenase, putative [Ricinus communis]	Populus trichocarpa flavine-containing monoxygenase (FML5), mRNA
Pc39184	--	Molecular Function: protein binding (GO:0005515);; Cellular Component: plasma membrane (GO:0005886);; Cellular Component: plasmodesma (GO:0009506);; Biological Process: heat acclimation (GO:0010286);; Cellular Component: intracellular part (GO:0044424);;	--	Heavy metal-associated isoprenylated plant protein 26 OS=Arabidopsis thaliana GN=HIPP26 PE=1 SV=1	Uncharacterized protein GN=Solyc10g085910.1 OS=Solanum lycopersicum (Tomato) PE=4 SV=1	PREDICTED: uncharacterized protein LOC100244737 [Vitis vinifera]	Populus trichocarpa predicted protein, mRNA
Pc23670	--	Molecular Function: DNA binding (GO:0003677);; Molecular Function: binding (GO:0005488);; Cellular Component: nucleus (GO:0005634);; Cellular Component: vacuole (GO:0005773);; Cellular Component: cytoplasmic membrane-bounded vesicle (GO:0016023);;	--	AT-rich interactive domain-containing protein 2 OS=Arabidopsis thaliana GN=ARID2 PE=2 SV=1	Putative uncharacterized protein GN=VIT_02s0025g00050 OS=Vitis vinifera (Grape) PE=4 SV=1	hypothetical protein VITISV_023124 [Vitis vinifera]	Populus trichocarpa predicted protein, mRNA
Pc2580	--	--	--	--	Putative uncharacterized protein GN=VIT_06s0004g04110 OS=Vitis vinifera (Grape) PE=4 SV=1	PREDICTED: uncharacterized protein LOC100244942 [Vitis vinifera]	--
Pc33096	--	--	--	Uncharacterized protein PF11_0207 OS=Plasmodium falciparum (isolate 3D7) GN=PF11_0207 PE=4 SV=2	--	--	--
Pc8246	--	Molecular Function: protein binding (GO:0005515);; Biological Process: cellular protein modification process (GO:0006464);; Biological Process: defense response (GO:0006952);; Biological Process: signal transduction (GO:0007165);; Biological Process: response to abiotic stimulus (GO:0009628);; Biological Process: glucuronoxylan metabolic process (GO:0010413);; Molecular Function: ligase activity …	--	E3 ubiquitin-protein ligase SPL11 OS=Oryza sativa subsp. japonica GN=SPL11 PE=1 SV=2	Ubiquitin-protein ligase, putative GN=RCOM_1613760 OS=Ricinus communis (Castor bean) PE=4 SV=1	ubiquitin-protein ligase, putative [Ricinus communis]	Vitis vinifera contig VV78X045605.5, whole genome shotgun sequence
Pc24833	--	Cellular Component: chloroplast thylakoid membrane (GO:0009535);;	--	Rhodanese-like domain-containing protein 4A, chloroplastic OS=Arabidopsis thaliana GN=STR4A PE=2 SV=1	Putative uncharacterized protein GN=VIT_07s0151g00750 OS=Vitis vinifera (Grape) PE=4 SV=1	PREDICTED: uncharacterized protein LOC100260014 [Vitis vinifera]	PREDICTED: Glycine max uncharacterized protein LOC100815667 (LOC100815667), mRNA
Pc44810	--	Molecular Function: catalytic activity (GO:0003824);;	--	--	Hydrolase, alpha/beta fold family protein GN=SDM1_23t00009 OS=Solanum demissum (Wild potato) PE=4 SV=1	hydrolase, alpha/beta fold family protein [Solanum demissum]	Solanum demissum chromosome 11 clone PGEC589, complete sequence
Pc19836	--	Cellular Component: extracellular region (GO:0005576);; Biological Process: glucuronoxylan metabolic process (GO:0010413);; Cellular Component: cytoplasmic membrane-bounded vesicle (GO:0016023);; Molecular Function: galactose oxidase activity (GO:0045480);; Biological Process: xylan biosynthetic process (GO:0045492);; Biological Process: oxidation-reduction process (GO:0055114);;	--	--	Galactose oxidase OS=Ziziphus jujuba (Chinese jujube) PE=2 SV=1	galactose oxidase [Ziziphus jujuba]	PREDICTED: Vitis vinifera galactose oxidase-like (LOC100253967), mRNA
Pc16605	--	--	--	--	Uncharacterized protein GN=Solyc05g010370.1 OS=Solanum lycopersicum (Tomato) PE=4 SV=1	predicted protein [Populus trichocarpa]	--
Pc30180	General function prediction only	Biological Process: protein import into nucleus, translocation (GO:0000060);; Molecular Function: retinal dehydrogenase activity (GO:0001758);; Molecular Function: alditol:NADP+ 1-oxidoreductase activity (GO:0004032);; Molecular Function: retinol dehydrogenase activity (GO:0004745);; Molecular Function: prostaglandin F receptor activity (GO:0004958);; Cellular Component: nucleus (GO:0005634);; Ce…	--	Non-functional NADPH-dependent codeinone reductase 2 OS=Papaver somniferum GN=COR2 PE=1 SV=1	Putative uncharacterized protein GN=MTR_4g072360 OS=Medicago truncatula (Barrel medic) PE=4 SV=1	hypothetical protein MTR_4g072360 [Medicago truncatula]	--
Pc40133	Posttranslational modification, protein turnover, chaperones	Molecular Function: serine-type endopeptidase activity (GO:0004252);; Cellular Component: nucleus (GO:0005634);; Cellular Component: cytosol (GO:0005829);; Biological Process: protein glycosylation (GO:0006486);; Biological Process: proteolysis (GO:0006508);; Cellular Component: chloroplast (GO:0009507);; Biological Process: photoinhibition (GO:0010205);;	--	Protease Do-like 7 OS=Arabidopsis thaliana GN=DEGP7 PE=2 SV=1	Putative uncharacterized protein GN=VIT_14s0006g01570 OS=Vitis vinifera (Grape) PE=4 SV=1	PREDICTED: protease Do-like 7-like [Vitis vinifera]	PREDICTED: Vitis vinifera protease Do-like 7-like (LOC100255257), mRNA
Pc37231	--	--	--	--	Putative uncharacterized protein GN=VIT_01s0011g02320 OS=Vitis vinifera (Grape) PE=4 SV=1	PREDICTED: uncharacterized protein LOC100266416 [Vitis vinifera]	Medicago truncatula hypothetical protein (MTR_5g035690) mRNA, complete cds
Pc6591	--	--	--	--	Putative uncharacterized protein Sb04g004317 (Fragment) GN=Sb04g004317 OS=Sorghum bicolor (Sorghum) PE=4 SV=1	hypothetical protein SORBIDRAFT_04g004317 [Sorghum bicolor]	--
Pc12027	--	Biological Process: immune system process (GO:0002376);; Molecular Function: protein kinase activity (GO:0004672);; Molecular Function: protein binding (GO:0005515);; Biological Process: glucose catabolic process (GO:0006007);; Biological Process: cellular aromatic compound metabolic process (GO:0006725);; Biological Process: nitrogen compound metabolic process (GO:0006807);; Biological Process: …	--	Receptor-like protein kinase ANXUR1 OS=Arabidopsis thaliana GN=ANX1 PE=2 SV=1	Putative uncharacterized protein GN=VIT_01s0244g00090 OS=Vitis vinifera (Grape) PE=3 SV=1	hypothetical protein VITISV_038194 [Vitis vinifera]	--
Pc11385	Energy production and conversion	Biological Process: reproduction (GO:0000003);; Cellular Component: vacuolar proton-transporting V-type ATPase, V1 domain (GO:0000221);; Cellular Component: plant-type vacuole (GO:0000325);; Biological Process: nematode larval development (GO:0002119);; Molecular Function: protein binding (GO:0005515);; Cellular Component: vacuolar membrane (GO:0005774);; Cellular Component: Golgi apparatus (GO:0…	K02149|1e-154|rcu:RCOM_1104310|ATP synthase subunit d, putative (EC:3.6.3.14)	V-type proton ATPase subunit D OS=Arabidopsis thaliana GN=VHA-D PE=1 SV=2	ATP synthase subunit d, putative GN=RCOM_1104310 OS=Ricinus communis (Castor bean) PE=4 SV=1	ATP synthase subunit d, putative [Ricinus communis]	Populus trichocarpa predicted protein, mRNA
Pc7199	Posttranslational modification, protein turnover, chaperones	Cellular Component: Prp19 complex (GO:0000974);; Molecular Function: protease binding (GO:0002020);; Molecular Function: ATP binding (GO:0005524);; Cellular Component: cell wall (GO:0005618);; Cellular Component: nucleolus (GO:0005730);; Cellular Component: mitochondrion (GO:0005739);; Cellular Component: vacuolar membrane (GO:0005774);; Cellular Component: Golgi apparatus (GO:0005794);; Cellular…	--	Heat shock 70 kDa protein OS=Daucus carota GN=HSP70 PE=3 SV=1	Predicted protein GN=POPTRDRAFT_587192 OS=Populus trichocarpa (Western balsam poplar) PE=3 SV=1	RecName: Full=Heat shock 70 kDa protein	Carrot hsp70 gene for heat shock protein 70
Pc42303	Translation, ribosomal structure and biogenesis	Biological Process: mitotic spindle elongation (GO:0000022);; Biological Process: nuclear-transcribed mRNA catabolic process, nonsense-mediated decay (GO:0000184);; Molecular Function: RNA binding (GO:0003723);; Molecular Function: structural constituent of ribosome (GO:0003735);; Cellular Component: cell wall (GO:0005618);; Cellular Component: nucleolus (GO:0005730);; Cellular Component: Golgi a…	K02960|5e-86|rcu:RCOM_0812680|ribosomal protein S9, putative	40S ribosomal protein S16 OS=Gossypium hirsutum GN=RPS16 PE=2 SV=1	40S ribosomal protein S16 (Fragment) OS=Euphorbia esula (Leafy spurge) PE=2 SV=1	40S ribosomal protein S16 [Euphorbia esula]	Helianthus annuus genotype v94 40S ribosomal protein S16 (RS16) gene, partial cds
Pc2355	--	Cellular Component: chloroplast (GO:0009507);;	--	--	Predicted protein GN=POPTRDRAFT_563630 OS=Populus trichocarpa (Western balsam poplar) PE=4 SV=1	predicted protein [Populus trichocarpa]	Populus trichocarpa predicted protein, mRNA
Pc33308	--	Molecular Function: protein binding (GO:0005515);; Cellular Component: nucleus (GO:0005634);; Cellular Component: cytosol (GO:0005829);; Biological Process: humoral immune response (GO:0006959);;	--	YTH domain family protein 3 OS=Pongo abelii GN=YTHDF3 PE=2 SV=1	YTH domain family protein GN=MTR_8g088390 OS=Medicago truncatula (Barrel medic) PE=4 SV=1	YTH domain family protein [Medicago truncatula]	Hordeum vulgare subsp. vulgare mRNA for predicted protein, complete cds, clone: NIASHv3124N02
Pc45058	--	--	--	Casein kinase I isoform delta-like OS=Arabidopsis thaliana GN=At4g26100 PE=2 SV=2	Uncharacterized protein OS=Lotus japonicus (Lotus corniculatus var. japonicus) PE=2 SV=1	unknown [Lotus japonicus]	Medicago truncatula Casein kinase I isoform delta-like protein (MTR_2g099670) mRNA, complete cds
Pc5154	--	Biological Process: cytokinesis by cell plate formation (GO:0000911);; Molecular Function: protein serine/threonine kinase activity (GO:0004674);; Molecular Function: calmodulin-dependent protein kinase activity (GO:0004683);; Molecular Function: protein tyrosine kinase activity (GO:0004713);; Molecular Function: ATP binding (GO:0005524);; Cellular Component: nucleus (GO:0005634);; Cellular Compo…	--	CBL-interacting serine/threonine-protein kinase 8 OS=Arabidopsis thaliana GN=CIPK8 PE=1 SV=1	CBL-interacting serine/threonine-protein kinase, putative GN=RCOM_0482340 OS=Ricinus communis (Castor bean) PE=4 SV=1	CBL-interacting serine/threonine-protein kinase, putative [Ricinus communis]	Ricinus communis CBL-interacting serine/threonine-protein kinase, putative, mRNA
Pc22792	--	Biological Process: RNA splicing, via endonucleolytic cleavage and ligation (GO:0000394);; Molecular Function: protein serine/threonine kinase activity (GO:0004674);; Molecular Function: G-protein coupled receptor kinase activity (GO:0004703);; Molecular Function: protein tyrosine kinase activity (GO:0004713);; Molecular Function: structural constituent of cell wall (GO:0005199);; Molecular Funct…	--	Putative proline-rich receptor-like protein kinase PERK6 OS=Arabidopsis thaliana GN=PERK6 PE=2 SV=2	Predicted protein (Fragment) GN=POPTRDRAFT_424262 OS=Populus trichocarpa (Western balsam poplar) PE=3 SV=1	predicted protein [Populus trichocarpa]	Medicago truncatula Receptor protein kinase PERK1 (MTR_8g077850) mRNA, complete cds
Pc21134	--	Cellular Component: cellular bud neck septin ring (GO:0000144);; Biological Process: septin ring assembly (GO:0000921);; Cellular Component: mating projection base (GO:0001400);; Molecular Function: structural molecule activity (GO:0005198);; Molecular Function: GTP binding (GO:0005525);; Molecular Function: 1-phosphatidylinositol binding (GO:0005545);; Cellular Component: ascospore wall (GO:0005…	--	Cell division control protein 3 OS=Saccharomyces cerevisiae (strain ATCC 204508 / S288c) GN=CDC3 PE=1 SV=3	--	septin AspB [Dacryopinax sp. DJM-731 SS1]	Podospora anserina S mat+ hypothetical protein (PODANSg6301) partial mRNA
Pc26595	--	Cellular Component: mitochondrion (GO:0005739);; Biological Process: response to auxin stimulus (GO:0009733);;	K14488|4e-59|rcu:RCOM_1597250|Auxin-induced protein 6B, putative	Indole-3-acetic acid-induced protein ARG7 OS=Vigna radiata var. radiata GN=ARG7 PE=2 SV=1	Auxin-induced protein 6B, putative GN=RCOM_1597250 OS=Ricinus communis (Castor bean) PE=4 SV=1	Auxin-induced protein 6B, putative [Ricinus communis]	--
Pc48208	--	--	--	--	Putative uncharacterized protein GN=VIT_11s0016g00890 OS=Vitis vinifera (Grape) PE=4 SV=1	PREDICTED: uncharacterized protein LOC100257698 [Vitis vinifera]	--
Pc65	--	Biological Process: RNA methylation (GO:0001510);; Molecular Function: damaged DNA binding (GO:0003684);; Molecular Function: RNA binding (GO:0003723);; Molecular Function: mRNA binding (GO:0003729);; Molecular Function: structural constituent of ribosome (GO:0003735);; Molecular Function: endonuclease activity (GO:0004519);; Cellular Component: nucleolus (GO:0005730);; Cellular Component: vacuol…	--	40S ribosomal protein S3-3 OS=Arabidopsis thaliana GN=RPS3C PE=1 SV=1	40S ribosomal protein S3-a (Fragment) OS=Oryza sativa subsp. indica (Rice) PE=2 SV=1	40S ribosomal protein S3-a [Oryza sativa Indica Group]	PREDICTED: Glycine max 40S ribosomal protein S3-3-like (LOC100795581), mRNA
Pc3455	--	Biological Process: MAPK cascade (GO:0000165);; Biological Process: RNA splicing, via endonucleolytic cleavage and ligation (GO:0000394);; Biological Process: respiratory burst involved in defense response (GO:0002679);; Molecular Function: protein serine/threonine kinase activity (GO:0004674);; Molecular Function: non-membrane spanning protein tyrosine kinase activity (GO:0004715);; Molecular Fu…	--	Serine/threonine-protein kinase At5g01020 OS=Arabidopsis thaliana GN=At5g01020 PE=1 SV=1	Avr9/Cf-9 induced kinase 1 GN=ACIK1 OS=Nicotiana tabacum (Common tobacco) PE=2 SV=2	Avr9/Cf-9 induced kinase 1 [Nicotiana tabacum]	PREDICTED: Vitis vinifera serine/threonine-protein kinase At5g01020-like (LOC100257697), mRNA
Pc35174	--	Molecular Function: nucleotide binding (GO:0000166);; Molecular Function: protein binding (GO:0005515);; Cellular Component: mitochondrion (GO:0005739);; Cellular Component: endoplasmic reticulum (GO:0005783);; Cellular Component: plasma membrane (GO:0005886);; Biological Process: transport (GO:0006810);; Biological Process: response to radiation (GO:0009314);; Cellular Component: chloroplast inn…	--	Short-chain dehydrogenase TIC 32, chloroplastic OS=Arabidopsis thaliana GN=TIC32 PE=2 SV=1	Short-chain dehydrogenase, putative GN=RCOM_1687040 OS=Ricinus communis (Castor bean) PE=3 SV=1	short-chain dehydrogenase, putative [Ricinus communis]	Arabidopsis thaliana Rossmann-fold NAD(P)-binding domain-containing protein (AT4G11410) mRNA, complete cds
Pc43973	--	--	K08511|4e-06|ath:AT2G33110|ATVAMP723 (VESICLE-ASSOCIATED MEMBRANE PROTEIN 723)	Vesicle-associated membrane protein 723 OS=Arabidopsis thaliana GN=VAMP723 PE=2 SV=1	Vesicle-associated membrane protein GN=MTR_7g058900 OS=Medicago truncatula (Barrel medic) PE=4 SV=1	Vesicle-associated membrane protein [Medicago truncatula]	--
Pc19534	--	Molecular Function: protein binding (GO:0005515);; Cellular Component: Golgi apparatus (GO:0005794);; Cellular Component: cytosol (GO:0005829);; Cellular Component: membrane (GO:0016020);; Biological Process: vesicle-mediated transport (GO:0016192);; Cellular Component: transport vesicle (GO:0030133);;	--	Protein YIPF2 OS=Rattus norvegicus GN=Yipf2 PE=2 SV=1	Uncharacterized protein GN=Solyc01g098900.2 OS=Solanum lycopersicum (Tomato) PE=4 SV=1	unknown [Medicago truncatula]	Arabidopsis lyrata subsp. lyrata integral membrane Yip1 family protein, mRNA
Pc16546	--	Molecular Function: structural molecule activity (GO:0005198);; Cellular Component: chloroplast thylakoid (GO:0009534);; Cellular Component: chloroplast envelope (GO:0009941);; Biological Process: cysteine biosynthetic process (GO:0019344);; Biological Process: photosynthesis, light reaction (GO:0019684);; Biological Process: glucosinolate biosynthetic process (GO:0019761);; Biological Process: c…	--	Probable plastid-lipid-associated protein 8, chloroplastic OS=Arabidopsis thaliana GN=PAP8 PE=2 SV=1	Uncharacterized protein GN=Solyc08g006160.2 OS=Solanum lycopersicum (Tomato) PE=4 SV=1	PREDICTED: probable plastid-lipid-associated protein 8, chloroplastic [Vitis vinifera]	PREDICTED: Vitis vinifera probable plastid-lipid-associated protein 8, chloroplastic-like (LOC100250934), mRNA
Pc22941	--	--	--	--	Uncharacterized protein OS=Glycine max (Soybean) PE=4 SV=1	PREDICTED: uncharacterized protein LOC100801880 [Glycine max]	--
Pc3227	Function unknown	Biological Process: MAPK cascade (GO:0000165);; Molecular Function: nucleotide binding (GO:0000166);; Biological Process: cell morphogenesis (GO:0000902);; Molecular Function: catalytic activity (GO:0003824);; Molecular Function: protein serine/threonine kinase activity (GO:0004674);; Cellular Component: endosome (GO:0005768);; Cellular Component: endoplasmic reticulum (GO:0005783);; Cellular Com…	--	Protein STRUBBELIG OS=Arabidopsis thaliana GN=SUB PE=1 SV=1	Uncharacterized protein OS=Glycine max (Soybean) PE=4 SV=1	PREDICTED: receptor-like protein 12-like [Vitis vinifera]	--
Pc15188	--	Molecular Function: DNA binding (GO:0003677);; Molecular Function: sequence-specific DNA binding transcription factor activity (GO:0003700);; Biological Process: regulation of transcription, DNA-dependent (GO:0006355);;	--	Ethylene-responsive transcription factor-like protein At4g13040 OS=Arabidopsis thaliana GN=At4g13040 PE=2 SV=2	Putative uncharacterized protein GN=VITISV_009902 OS=Vitis vinifera (Grape) PE=4 SV=1	hypothetical protein VITISV_009902 [Vitis vinifera]	PREDICTED: Vitis vinifera ethylene-responsive transcription factor-like protein At4g13040-like (LOC100855254), partial mRNA
Pc28890	--	Cellular Component: mitochondrion (GO:0005739);; Cellular Component: photosystem I (GO:0009522);; Cellular Component: photosystem II (GO:0009523);; Cellular Component: chloroplast thylakoid membrane (GO:0009535);; Biological Process: response to blue light (GO:0009637);; Biological Process: photosynthesis, light harvesting (GO:0009765);; Cellular Component: chloroplast envelope (GO:0009941);; Bio…	K08912|6e-39|pop:POPTR_568456|Lhcb1-1	Chlorophyll a-b binding protein, chloroplastic OS=Apium graveolens GN=LHC0 PE=1 SV=1	Putative chlorophyll a/b binding protein (Fragment) OS=Aralia elata (Japanese angelica tree) PE=2 SV=1	RecName: Full=Chlorophyll a-b binding protein, chloroplastic; AltName: Allergen=Api g 3; Flags: Precursor	Aralia elata clone AeCon00320 putative chlorophyll a/b binding protein mRNA, partial cds
Pc2839	Signal transduction mechanisms	Biological Process: inactivation of MAPK activity (GO:0000188);; Biological Process: cell morphogenesis (GO:0000902);; Biological Process: negative regulation of immune system process (GO:0002683);; Molecular Function: phosphorylase activity (GO:0004645);; Molecular Function: protein tyrosine phosphatase activity (GO:0004725);; Molecular Function: protein binding (GO:0005515);; Molecular Function…	--	Dual specificity protein phosphatase PHS1 OS=Arabidopsis thaliana GN=PHS1 PE=1 SV=1	Uncharacterized protein GN=Solyc03g118350.2 OS=Solanum lycopersicum (Tomato) PE=4 SV=1	unknown [Zea mays]	PREDICTED: Vitis vinifera uncharacterized LOC100242176 (LOC100242176), mRNA
Pc50077	Carbohydrate transport and metabolism	Biological Process: polysaccharide catabolic process (GO:0000272);; Molecular Function: hydrolase activity, hydrolyzing O-glycosyl compounds (GO:0004553);; Cellular Component: extracellular region (GO:0005576);; Biological Process: carbohydrate metabolic process (GO:0005975);; Molecular Function: beta-glucosidase activity (GO:0008422);; Cellular Component: cell part (GO:0044464);;	--	Lysosomal beta glucosidase OS=Dictyostelium discoideum GN=gluA PE=1 SV=2	Uncharacterized protein OS=Glycine max (Soybean) PE=4 SV=2	PREDICTED: lysosomal beta glucosidase-like [Glycine max]	Populus trichocarpa predicted protein, mRNA
Pc46477	Cell wall/membrane/envelope biogenesis	Biological Process: gastrulation with mouth forming second (GO:0001702);; Biological Process: inter-male aggressive behavior (GO:0002121);; Molecular Function: UDP-glucose 6-dehydrogenase activity (GO:0003979);; Cellular Component: cell wall (GO:0005618);; Cellular Component: nucleus (GO:0005634);; Cellular Component: cytosol (GO:0005829);; Biological Process: glucose catabolic process (GO:000600…	K00012|1e-139|vvi:100264653|hypothetical protein LOC100264653	Probable UDP-glucose 6-dehydrogenase 1 OS=Arabidopsis thaliana GN=UGD1 PE=1 SV=1	UDP-glucose 6-dehydrogenase GN=VITISV_020300 OS=Vitis vinifera (Grape) PE=3 SV=1	PREDICTED: UDP-glucose 6-dehydrogenase [Vitis vinifera]	PREDICTED: Vitis vinifera UDP-glucose 6-dehydrogenase-like (LOC100250128), mRNA
Pc32353	--	Molecular Function: single-stranded DNA binding (GO:0003697);; Molecular Function: sequence-specific DNA binding transcription factor activity (GO:0003700);; Molecular Function: single-stranded RNA binding (GO:0003727);; Biological Process: cholesterol biosynthetic process (GO:0006695);; Cellular Component: intracellular membrane-bounded organelle (GO:0043231);; Cellular Component: cytoplasmic pa…	--	Cellular nucleic acid-binding protein OS=Bos taurus GN=CNBP PE=2 SV=1	Cellular nucleic acid-binding protein GN=MTR_2g054330 OS=Medicago truncatula (Barrel medic) PE=4 SV=1	Cellular nucleic acid-binding protein [Medicago truncatula]	--
Pc18314	--	Molecular Function: nucleotide binding (GO:0000166);; Molecular Function: 3-beta-hydroxy-delta5-steroid dehydrogenase activity (GO:0003854);; Cellular Component: cytosol (GO:0005829);; Biological Process: steroid metabolic process (GO:0008202);; Biological Process: response to wounding (GO:0009611);; Biological Process: xylem and phloem pattern formation (GO:0010051);; Biological Process: cellula…	--	3-oxo-Delta(4,5)-steroid 5-beta-reductase OS=Arabidopsis thaliana GN=VEP1 PE=1 SV=1	Putative progesterone 5beta-reductase OS=Bupleurum falcatum (Chinese thoroughwax) PE=2 SV=1	unnamed protein product [Vitis vinifera]	Atropa belladonna progesterone 5-beta-reductase mRNA, complete cds
Pc11155	--	Molecular Function: nucleotide binding (GO:0000166);; Molecular Function: protein binding (GO:0005515);; Molecular Function: ion binding (GO:0043167);;	--	TMV resistance protein N OS=Nicotiana glutinosa GN=N PE=1 SV=1	NBS-LLR resistance protein (Fragment) GN=nbs OS=Gossypium arboreum (Tree cotton) PE=4 SV=1	NBS-LLR resistance protein [Gossypium arboreum]	--
Pc23661	--	--	--	--	Putative uncharacterized protein GN=RCOM_0292960 OS=Ricinus communis (Castor bean) PE=4 SV=1	conserved hypothetical protein [Ricinus communis]	--
Pc35072	--	Biological Process: G2 phase of mitotic cell cycle (GO:0000085);; Molecular Function: cysteine-type endopeptidase activity (GO:0004197);; Molecular Function: ubiquitin thiolesterase activity (GO:0004221);; Molecular Function: ubiquitin-specific protease activity (GO:0004843);; Molecular Function: endopeptidase inhibitor activity (GO:0004866);; Molecular Function: calmodulin binding (GO:0005516);;…	K11843|2e-32|rcu:RCOM_0004440|Ubiquitin carboxyl-terminal hydrolase, putative (EC:3.1.2.15)	Ubiquitin carboxyl-terminal hydrolase 6 OS=Arabidopsis thaliana GN=UBP6 PE=1 SV=1	Ubiquitin carboxyl-terminal hydrolase GN=RCOM_0004440 OS=Ricinus communis (Castor bean) PE=3 SV=1	Ubiquitin carboxyl-terminal hydrolase, putative [Ricinus communis]	Populus trichocarpa predicted protein, mRNA
Pc34264	--	Biological Process: cell fate specification (GO:0001708);; Molecular Function: sequence-specific DNA binding transcription factor activity (GO:0003700);; Molecular Function: protein binding (GO:0005515);; Cellular Component: nucleus (GO:0005634);; Biological Process: regulation of transcription, DNA-dependent (GO:0006355);; Biological Process: sister chromatid cohesion (GO:0007062);; Biological P…	--	Homeotic protein knotted-1 OS=Solanum lycopersicum GN=KN1 PE=2 SV=1	Putative uncharacterized protein GN=VIT_18s0001g08380 OS=Vitis vinifera (Grape) PE=3 SV=1	unnamed protein product [Vitis vinifera]	PREDICTED: Vitis vinifera homeobox protein knotted-1-like 2 (LOC100255834), mRNA
Pc40232	--	Molecular Function: DNA binding (GO:0003677);; Cellular Component: nucleus (GO:0005634);; Cellular Component: cytosol (GO:0005829);; Biological Process: regulation of transcription, DNA-dependent (GO:0006355);; Biological Process: mitosis (GO:0007067);; Molecular Function: zinc ion binding (GO:0008270);; Biological Process: chromatin modification (GO:0016568);; Molecular Function: methylated hist…	--	PHD finger protein ALFIN-LIKE 2 OS=Arabidopsis thaliana GN=AL2 PE=2 SV=1	Uncharacterized protein OS=Lotus japonicus (Lotus corniculatus var. japonicus) PE=2 SV=1	unknown [Lotus japonicus]	Corylus heterophylla PHD finger family protein mRNA, complete cds
Pc11044	--	Biological Process: RNA splicing, via endonucleolytic cleavage and ligation (GO:0000394);; Molecular Function: aldose 1-epimerase activity (GO:0004034);; Cellular Component: nucleus (GO:0005634);; Cellular Component: plasma membrane (GO:0005886);; Biological Process: galactose metabolic process (GO:0006012);; Biological Process: response to osmotic stress (GO:0006970);; Biological Process: methio…	--	Putative glucose-6-phosphate 1-epimerase OS=Cenchrus ciliaris PE=2 SV=1	Putative uncharacterized protein OS=Picea sitchensis (Sitka spruce) PE=2 SV=1	unknown [Picea sitchensis]	--
Pc9336	--	Biological Process: polysaccharide catabolic process (GO:0000272);; Molecular Function: hydrolase activity, hydrolyzing O-glycosyl compounds (GO:0004553);; Biological Process: glucan catabolic process (GO:0009251);; Molecular Function: cellulose 1,4-beta-cellobiosidase activity (GO:0016162);;	--	Exoglucanase 1 OS=Phanerochaete chrysosporium GN=CBH1 PE=2 SV=1	Cellulase OS=Lingulodinium polyedrum (Dinoflagellate) PE=2 SV=1	glycoside hydrolase family 7 protein [Coniophora puteana RWD-64-598 SS2]	Moniliophthora perniciosa FA553 hypothetical protein (MPER_09575) mRNA, complete cds
Pc38969	--	--	--	F-box/kelch-repeat protein At1g57790 OS=Arabidopsis thaliana GN=At1g57790 PE=2 SV=1	Putative uncharacterized protein GN=VITISV_034258 OS=Vitis vinifera (Grape) PE=4 SV=1	--	--
Pc8549	--	--	--	--	Uncharacterized protein GN=Solyc08g082090.1 OS=Solanum lycopersicum (Tomato) PE=4 SV=1	Avr9/Cf-9 rapidly elicited protein 194 [Nicotiana tabacum]	Solanum lycopersicum cDNA, clone: LEFL2015J18, HTC in fruit
Pc7641	Posttranslational modification, protein turnover, chaperones	Biological Process: nematode larval development (GO:0002119);; Molecular Function: glutathione peroxidase activity (GO:0004602);; Cellular Component: nucleus (GO:0005634);; Cellular Component: mitochondrion (GO:0005739);; Cellular Component: endosome (GO:0005768);; Cellular Component: endoplasmic reticulum (GO:0005783);; Cellular Component: Golgi apparatus (GO:0005794);; Cellular Component: trans…	K00432|1e-83|pop:POPTR_814377|PtrcGpx4	Probable glutathione peroxidase 4 OS=Arabidopsis thaliana GN=GPX4 PE=2 SV=1	Glutathione peroxidase GN=PtrcGpx4 OS=Populus trichocarpa (Western balsam poplar) PE=2 SV=1	glutathione peroxidase [Populus trichocarpa]	Ricinus communis glutathione peroxidase, putative, mRNA
Pc43653	--	Molecular Function: protein serine/threonine kinase activity (GO:0004674);; Molecular Function: binding (GO:0005488);; Cellular Component: plasma membrane (GO:0005886);; Biological Process: protein phosphorylation (GO:0006468);; Biological Process: ion transport (GO:0006811);; Biological Process: signal transduction (GO:0007165);; Biological Process: root morphogenesis (GO:0010015);; Biological P…	--	L-type lectin-domain containing receptor kinase VIII.2 OS=Arabidopsis thaliana GN=LECRK82 PE=2 SV=1	Uncharacterized protein GN=Solyc09g011840.1 OS=Solanum lycopersicum (Tomato) PE=4 SV=1	predicted protein [Populus trichocarpa]	Solanum lycopersicum cDNA, clone: LEFL1014CC12, HTC in leaf
Pc41536	--	Molecular Function: aspartic-type endopeptidase activity (GO:0004190);; Cellular Component: mitochondrion (GO:0005739);; Cellular Component: lysosomal membrane (GO:0005765);; Cellular Component: endosome (GO:0005768);; Cellular Component: Golgi apparatus (GO:0005794);; Cellular Component: plasma membrane (GO:0005886);; Biological Process: proteolysis (GO:0006508);; Biological Process: membrane pr…	--	Signal peptide peptidase-like 2 OS=Arabidopsis thaliana GN=SPPL2 PE=2 SV=1	Uncharacterized protein OS=Glycine max (Soybean) PE=4 SV=1	PREDICTED: signal peptide peptidase-like 2B-like [Glycine max]	Populus trichocarpa predicted protein, mRNA
Pc41553	--	Cellular Component: endoplasmic reticulum (GO:0005783);; Biological Process: response to water deprivation (GO:0009414);; Biological Process: response to abscisic acid stimulus (GO:0009737);; Molecular Function: aspartic-type peptidase activity (GO:0070001);;	--	Protein ASPARTIC PROTEASE IN GUARD CELL 1 OS=Arabidopsis thaliana GN=ASPG1 PE=1 SV=1	Putative uncharacterized protein F2J7.6 GN=F2J7.6 OS=Arabidopsis thaliana (Mouse-ear cress) PE=2 SV=1	aspartyl protease-like protein [Arabidopsis thaliana]	Medicago truncatula Aspartic proteinase nepenthesin-1 (MTR_085s0024) mRNA, partial cds
Pc33908	--	Molecular Function: two-component response regulator activity (GO:0000156);; Biological Process: two-component signal transduction system (phosphorelay) (GO:0000160);; Molecular Function: protein serine/threonine kinase activity (GO:0004674);; Molecular Function: protein binding (GO:0005515);; Cellular Component: nucleus (GO:0005634);; Cellular Component: cytoplasm (GO:0005737);; Biological Proce…	K14492|1e-38|vvi:100243627|hypothetical protein LOC100243627	Two-component response regulator ARR9 OS=Arabidopsis thaliana GN=ARR9 PE=1 SV=1	Putative uncharacterized protein GN=VIT_08s0007g05390 OS=Vitis vinifera (Grape) PE=4 SV=1	PREDICTED: two-component response regulator ARR9 [Vitis vinifera]	Arabidopsis lyrata subsp. lyrata hypothetical protein, mRNA
Pc36535	--	--	--	--	--	NAD-binding protein [Fomitiporia mediterranea MF3/22]	--
Pc28566	Amino acid transport and metabolism	Biological Process: sulfate assimilation (GO:0000103);; Cellular Component: cytosol (GO:0005829);; Biological Process: cysteine biosynthetic process from serine (GO:0006535);; Biological Process: protein targeting to membrane (GO:0006612);; Molecular Function: serine O-acetyltransferase activity (GO:0009001);; Cellular Component: cysteine synthase complex (GO:0009333);; Biological Process: respon…	K00640|1e-175|vvi:100264650|hypothetical protein LOC100264650	Serine acetyltransferase 5 OS=Arabidopsis thaliana GN=SAT5 PE=1 SV=1	Serine acetyltransferase 7 (Fragment) GN=sat7 OS=Nicotiana tabacum (Common tobacco) PE=2 SV=1	serine acetyltransferase 7 [Nicotiana tabacum]	Apium graveolens SAT (SAT) mRNA, complete cds
Pc49517	--	Molecular Function: protein binding (GO:0005515);; Cellular Component: nucleolus (GO:0005730);; Cellular Component: cytoplasm (GO:0005737);; Biological Process: RNA processing (GO:0006396);; Biological Process: cellular component disassembly involved in apoptotic process (GO:0006921);; Molecular Function: hydrolase activity (GO:0016787);; Biological Process: myeloid cell differentiation (GO:00300…	--	Zinc finger CCCH domain-containing protein 18 OS=Homo sapiens GN=ZC3H18 PE=1 SV=2	Putative uncharacterized protein GN=VOLCADRAFT_105671 OS=Volvox carteri (Green alga) PE=4 SV=1	predicted protein [Laccaria bicolor S238N-H82]	Lotus japonicus cDNA, clone: LjFL3-019-DD10, HTC
Pc43713	--	Molecular Function: polygalacturonase activity (GO:0004650);; Cellular Component: extracellular region (GO:0005576);; Biological Process: pectin catabolic process (GO:0045490);;	--	Probable exopolygalacturonase C OS=Aspergillus terreus (strain NIH 2624 / FGSC A1156) GN=pgxC PE=3 SV=1	Polygalacturonase GN=PG1 OS=Pyrus pyrifolia (Chinese pear) PE=2 SV=1	probable endopolygalacturonase [Piriformospora indica DSM 11827]	--
Pc25228	--	Molecular Function: actin binding (GO:0003779);; Cellular Component: nucleus (GO:0005634);; Cellular Component: spindle (GO:0005819);; Cellular Component: actomyosin contractile ring (GO:0005826);; Cellular Component: cytosol (GO:0005829);; Cellular Component: integral to plasma membrane (GO:0005887);; Biological Process: cytoskeleton organization (GO:0007010);; Biological Process: cell adhesion …	--	Macrophage erythroblast attacher OS=Danio rerio GN=maea PE=2 SV=2	Uncharacterized protein OS=Glycine max (Soybean) PE=4 SV=1	PREDICTED: macrophage erythroblast attacher-like [Glycine max]	PREDICTED: Vitis vinifera macrophage erythroblast attacher-like (LOC100257054), mRNA
Pc15104	Carbohydrate transport and metabolism	Molecular Function: magnesium ion binding (GO:0000287);; Molecular Function: pyruvate kinase activity (GO:0004743);; Molecular Function: ATP binding (GO:0005524);; Cellular Component: cytoplasm (GO:0005737);; Cellular Component: mitochondrion (GO:0005739);; Cellular Component: cytosol (GO:0005829);; Biological Process: gluconeogenesis (GO:0006094);; Biological Process: glycolysis (GO:0006096);; B…	K00873|4e-73|vvi:100265797|hypothetical protein LOC100265797	Pyruvate kinase, cytosolic isozyme OS=Nicotiana tabacum PE=2 SV=1	Pyruvate kinase GN=VIT_08s0007g07600 OS=Vitis vinifera (Grape) PE=3 SV=1	PREDICTED: pyruvate kinase, cytosolic isozyme-like [Vitis vinifera]	Lotus japonicus genomic DNA, chromosome 4, clone: LjT10H08, TM1978, complete sequence
Pc4588	--	Biological Process: nucleobase-containing compound metabolic process (GO:0006139);; Biological Process: isoprenoid biosynthetic process (GO:0008299);; Cellular Component: chloroplast stroma (GO:0009570);; Biological Process: plastid organization (GO:0009657);; Cellular Component: chloroplast envelope (GO:0009941);; Molecular Function: transferase activity (GO:0016740);; Biological Process: cellul…	--	Serine-rich adhesin for platelets OS=Staphylococcus haemolyticus (strain JCSC1435) GN=sraP PE=3 SV=1	Elongation factor Ts GN=VIT_11s0016g03510 OS=Vitis vinifera (Grape) PE=3 SV=1	PREDICTED: uncharacterized protein LOC100262932 [Vitis vinifera]	PREDICTED: Vitis vinifera uncharacterized LOC100262932 (LOC100262932), mRNA
Pc36570	--	Molecular Function: binding (GO:0005488);; Cellular Component: nucleus (GO:0005634);; Biological Process: post-embryonic development (GO:0009791);; Biological Process: gene expression (GO:0010467);; Biological Process: cellular component organization (GO:0016043);; Biological Process: RNA metabolic process (GO:0016070);; Biological Process: cell differentiation (GO:0030154);; Cellular Component: …	K13095|2e-74|vvi:100267539|hypothetical protein LOC100267539	Extensin OS=Nicotiana tabacum GN=HRGPNT3 PE=2 SV=1	Uncharacterized protein OS=Glycine max (Soybean) PE=4 SV=1	PREDICTED: uncharacterized protein LOC100267539 [Vitis vinifera]	--
Pc3418	--	Cellular Component: extracellular region (GO:0005576);; Biological Process: autophagy (GO:0006914);; Cellular Component: plasmodesma (GO:0009506);; Biological Process: defense response to bacterium (GO:0042742);;	--	Cysteine-rich repeat secretory protein 12 OS=Arabidopsis thaliana GN=CRRSP12 PE=2 SV=2	Putative uncharacterized protein GN=VIT_01s0011g05600 OS=Vitis vinifera (Grape) PE=4 SV=1	PREDICTED: cysteine-rich repeat secretory protein 12-like [Vitis vinifera]	--
Pc386	Replication, recombination and repair	Molecular Function: nucleotide binding (GO:0000166);; Molecular Function: DNA binding (GO:0003677);; Molecular Function: RNA binding (GO:0003723);; Molecular Function: RNA-directed DNA polymerase activity (GO:0003964);; Molecular Function: aspartic-type endopeptidase activity (GO:0004190);; Molecular Function: protein kinase activity (GO:0004672);; Biological Process: RNA-dependent DNA replicatio…	--	Transposon Ty3-I Gag-Pol polyprotein OS=Saccharomyces cerevisiae (strain ATCC 204508 / S288c) GN=TY3B-I PE=3 SV=2	Polyprotein (Fragment) OS=Ananas comosus (Pineapple) PE=4 SV=1	polyprotein [Ananas comosus]	--
Pc17310	--	Molecular Function: organic cyclic compound binding (GO:0097159);;	--	--	Uncharacterized protein GN=Solyc09g059310.2 OS=Solanum lycopersicum (Tomato) PE=4 SV=1	PREDICTED: uncharacterized protein LOC100264206 [Vitis vinifera]	PREDICTED: Vitis vinifera uncharacterized LOC100264206 (LOC100264206), mRNA
Pc46633	--	Molecular Function: DNA binding (GO:0003677);; Molecular Function: sequence-specific DNA binding transcription factor activity (GO:0003700);; Cellular Component: nucleus (GO:0005634);; Biological Process: regulation of transcription, DNA-dependent (GO:0006355);; Biological Process: pattern specification process (GO:0007389);; Molecular Function: zinc ion binding (GO:0008270);; Biological Process:…	--	Dof zinc finger protein DOF3.3 OS=Arabidopsis thaliana GN=DOF3.3 PE=1 SV=2	Putative uncharacterized protein GN=RCOM_1320870 OS=Ricinus communis (Castor bean) PE=4 SV=1	conserved hypothetical protein [Ricinus communis]	Prunus persica clone JGIBIXB-13M5, complete sequence
Pc14521	--	Molecular Function: binding (GO:0005488);; Cellular Component: plasmodesma (GO:0009506);; Molecular Function: oxidoreductase activity (GO:0016491);; Biological Process: trans-zeatin biosynthetic process (GO:0033466);; Biological Process: positive regulation of growth rate (GO:0040010);;	--	Putative cytochrome P450 cyp-13B1 OS=Caenorhabditis elegans GN=cyp-13B1 PE=2 SV=2	Putative uncharacterized protein ALNC14_078390 GN=ALNC14_078390 OS=Albugo laibachii Nc14 PE=3 SV=1	cytochrome P450 [Fomitiporia mediterranea MF3/22]	--
Pc31436	--	--	--	--	Predicted protein GN=POPTRDRAFT_754257 OS=Populus trichocarpa (Western balsam poplar) PE=4 SV=1	predicted protein [Populus trichocarpa]	--
Pc38012	General function prediction only	Biological Process: nematode larval development (GO:0002119);; Cellular Component: nucleus (GO:0005634);; Biological Process: protein import into nucleus (GO:0006606);; Biological Process: gamete generation (GO:0007276);; Biological Process: pyrimidine ribonucleotide biosynthetic process (GO:0009220);; Biological Process: embryo development ending in birth or egg hatching (GO:0009792);; Molecular…	K14521|0.0|vvi:100259524|hypothetical protein LOC100259524	UPF0202 protein At1g10490 OS=Arabidopsis thaliana GN=At1g10490 PE=2 SV=2	Putative uncharacterized protein GN=VIT_07s0031g01750 OS=Vitis vinifera (Grape) PE=4 SV=1	PREDICTED: UPF0202 protein At1g10490 [Vitis vinifera]	PREDICTED: Vitis vinifera uncharacterized LOC100259524 (LOC100259524), mRNA
Pc34786	--	Biological Process: cell fate specification (GO:0001708);; Molecular Function: DNA binding (GO:0003677);; Molecular Function: sequence-specific DNA binding transcription factor activity (GO:0003700);; Cellular Component: nucleus (GO:0005634);; Biological Process: defense response (GO:0006952);; Biological Process: cell communication (GO:0007154);; Biological Process: response to salt stress (GO:0…	--	Transcription factor bHLH28 OS=Arabidopsis thaliana GN=BHLH28 PE=2 SV=1	DNA binding protein, putative GN=RCOM_0130950 OS=Ricinus communis (Castor bean) PE=4 SV=1	DNA binding protein, putative [Ricinus communis]	Catharanthus roseus MYC2 (myc2) mRNA, complete cds
Pc39955	--	Biological Process: MAPK cascade (GO:0000165);; Molecular Function: DNA binding (GO:0003677);; Molecular Function: sequence-specific DNA binding transcription factor activity (GO:0003700);; Cellular Component: nucleus (GO:0005634);; Cellular Component: mitochondrion (GO:0005739);; Biological Process: regulation of transcription, DNA-dependent (GO:0006355);; Biological Process: protein targeting t…	--	Transcription factor bHLH71 OS=Arabidopsis thaliana GN=BHLH71 PE=1 SV=1	Putative uncharacterized protein GN=VIT_02s0012g01450 OS=Vitis vinifera (Grape) PE=4 SV=1	PREDICTED: transcription factor bHLH71 [Vitis vinifera]	Ricinus communis DNA binding protein, putative, mRNA
Pc33854	--	Biological Process: DNA damage checkpoint (GO:0000077);; Molecular Function: damaged DNA binding (GO:0003684);; Cellular Component: nucleus (GO:0005634);; Biological Process: DNA-dependent DNA replication (GO:0006261);; Biological Process: DNA repair (GO:0006281);; Molecular Function: exodeoxyribonuclease III activity (GO:0008853);;	K02830|1e-111|pop:POPTR_826620|hypothetical protein	Cell cycle checkpoint protein RAD1 OS=Mus musculus GN=Rad1 PE=1 SV=1	Predicted protein GN=POPTRDRAFT_826620 OS=Populus trichocarpa (Western balsam poplar) PE=4 SV=1	predicted protein [Populus trichocarpa]	PREDICTED: Vitis vinifera cell cycle checkpoint protein RAD1-like (LOC100255740), mRNA
[truncated: 30,943 more rows]
