# Supplementary material for: De Novo Transcriptome Sequence Assembly and Identification of AP2/ERF Transcription Factor Related to Abiotic Stress in Parsley (Petroselinum crispum)
Source: PLoS One. 2014 Sep 30;9(9):e108977. doi: 10.1371/journal.pone.0108977 (PMC4182582; doi:10.1371/journal.pone.0108977)
Supplement: Table S4 — Transcript expression level of all unigenes in the curly parsley library. Gene-ID: gene ID number; Length: gene length; Depth: the average depth of gene; Coverage: coverage of genes; RPKM (reads per kilobase of exon model per million mapped reads): abundance of gene expression; Total reads: the number of reads that hit other genes; Unique reads: the number of reads that hit only one reference gene; Multi reads: the number of reads that hit multiple locations. (XLS) [file pone.0108977.s005.xls]

## Sheet: T2.geneExpression
Table S4. Transcript expression level of all unigenes in the curly parsley library.
Gene-ID	Length	Depth	Coverage	RPKM	TotalReads	UniqReads	MultiPosiReads
Pc1	208	0.995192	0.990431	0.313578	1	1	0
Pc10	333	4.9039	0.92515	1.37108	7	7	0
Pc100	426	2.59624	0.88993	0.765543	5	5	0
Pc1000	353	3.75637	0.864407	1.10863	6	6	0
Pc10000	349	6.53582	0.994286	1.86889	10	10	0
Pc10001	390	2.30769	0.918159	0.668966	4	4	0
Pc10002	354	1.31356	0.819718	0.368498	2	2	0
Pc10003	363	1.86501	0.972527	0.539043	3	3	0
Pc10004	393	3.05089	0.829949	0.829825	5	5	0
Pc10005	478	5.99163	0.941545	1.63743	12	12	0
Pc10006	403	3.96278	0.915842	1.13293	7	7	0
Pc10007	418	3.86124	0.995227	1.09227	7	7	0
Pc10008	957	64.6583	0.997912	18.2655	268	268	0
Pc10009	525	4.47429	0.811787	1.24237	10	10	0
Pc1001	303	2.13201	0.993421	0.645784	3	3	0
Pc10010	201	0	0	0	0	0	0
Pc10011	418	6.53349	0.861575	1.87247	12	12	0
Pc10012	624	3.47115	0.9968	1.04526	10	10	0
Pc10013	300	3.98667	0.993355	1.08707	5	5	0
Pc10014	343	3.00875	0.869186	0.95079	5	5	0
Pc10015	234	0	0	0	0	0	0
Pc10016	450	1.25111	0.813747	0.289885	2	2	0
Pc10017	393	3.46819	0.93401	0.99579	6	6	0
Pc10018	413	3.95157	0.995169	1.1055	7	7	0
Pc10019	329	1.33131	0.663636	0.3965	2	2	0
Pc1002	351	3.82051	0.732955	1.11494	6	6	0
Pc10020	485	3.10309	0.91358	0.941381	7	7	0
Pc10021	397	9.90176	0.994975	2.79298	17	17	0
Pc10022	648	6.35957	0.996918	1.81178	18	18	0
Pc10023	652	2.83282	0.85758	0.800297	8	8	0
Pc10024	252	0	0	0	0	0	0
Pc10025	411	5.46959	0.75	1.58696	10	10	0
Pc10026	227	0.903084	0.899123	0.287331	1	1	0
Pc10027	237	0	0	0	0	0	0
Pc10028	328	4.35671	0.981763	1.19313	6	6	0
Pc10029	282	0.769504	0.766784	0.231292	1	1	0
Pc1003	209	0	0	0	0	0	0
Pc10030	1103	7.52584	0.998188	2.06967	35	35	0
Pc10031	394	2.31726	0.868354	0.662175	4	4	0
Pc10032	1098	8.48543	0.99545	2.37611	40	40	0
Pc10033	266	0	0	0	0	0	0
Pc10034	207	0	0	0	0	0	0
Pc10035	540	7.07407	0.866913	2.05336	17	17	0
Pc10036	301	0.784053	0.781457	0.216692	1	1	0
Pc10037	306	2.12092	0.791531	0.639453	3	3	0
Pc10038	458	2.5262	0.823529	0.712055	5	5	0
Pc10039	465	6.36129	0.667382	1.82347	13	13	0
Pc1004	495	4.74141	0.836694	1.31766	10	10	0
Pc10040	597	6.41039	0.869565	1.85731	17	17	0
Pc10041	452	0.982301	0.490066	0.288603	2	2	0
Pc10042	281	2.58007	0.865248	0.928459	4	4	0
Pc10043	426	1.61502	0.728337	0.459326	3	3	0
Pc10044	316	2.08544	0.958991	0.619217	3	3	0
Pc10045	263	1.76426	0.878788	0.496002	2	2	0
Pc10046	973	3.20966	0.995893	0.938478	14	14	0
Pc10047	302	3.02318	0.993399	0.863897	4	4	0
Pc10048	210	0	0	0	0	0	0
Pc10049	309	3.57929	0.903226	1.05541	5	5	0
Pc1005	306	7.31699	0.970684	2.13151	10	10	0
Pc10050	447	1.02237	0.537946	0.291831	2	2	0
Pc10051	375	1.88533	0.920213	0.521794	3	3	0
Pc10052	333	2.18318	0.787425	0.587606	3	3	0
Pc10053	254	0.980315	0.976471	0.256788	1	1	0
Pc10054	201	0	0	0	0	0	0
Pc10055	310	3.83226	0.993569	1.052	5	5	0
Pc10056	360	2.7	0.919668	0.724714	4	4	0
Pc10057	305	3.76721	0.993464	1.06925	5	5	0
Pc10058	266	1.68421	0.981273	0.490408	2	2	0
Pc10059	365	3.24384	0.994536	0.893483	5	5	0
Pc1006	477	5.61216	0.995816	2.05108	15	15	0
Pc10060	470	11.8532	0.995754	3.3306	24	24	0
Pc10061	383	3.61358	0.747396	1.02179	6	6	0
Pc10062	381	3.02625	0.814136	0.855961	5	5	0
Pc10063	409	4.90709	0.990244	1.7542	11	11	0
Pc10064	236	0.872881	0.869198	0.276374	1	1	0
Pc10065	250	0.932	0.928287	0.260897	1	1	0
Pc10066	326	2.92025	0.993884	0.800297	4	4	0
Pc10067	302	7.6457	0.970297	2.15974	10	10	0
Pc10068	324	0.645062	0.643077	0.201309	1	1	0
Pc10069	280	4.01071	0.992883	1.16472	5	5	0
Pc1007	540	2.82222	0.678373	0.845499	7	7	0
Pc10070	381	3.54068	0.842932	1.02715	6	6	0
Pc10071	292	3.05479	0.931741	0.893483	4	4	0
Pc10072	428	0.726636	0.571096	0.304786	2	1	1
Pc10073	228	0.925439	0.921397	0.286071	1	1	0
Pc10074	327	1.3945	0.734756	0.398925	2	2	0
Pc10075	265	4.89434	0.992481	1.47677	6	6	0
Pc10076	314	5.06051	0.993651	1.45404	7	7	0
Pc10077	2818	21.741	0.999291	6.2493	270	270	0
Pc10078	778	16.0861	0.997433	4.61097	55	55	0
Pc10079	326	4.95399	0.993884	1.40052	7	7	0
Pc1008	471	2.82166	0.891949	0.830882	6	6	0
Pc10080	379	1.83113	0.784211	0.516287	3	3	0
Pc10081	382	4.92408	0.994778	1.36595	8	8	0
Pc10082	384	3.43229	0.994805	1.01913	6	6	0
Pc10083	695	6.40288	0.931034	1.87696	20	20	0
Pc10084	253	2.55731	0.992126	0.77341	3	3	0
Pc10085	288	4.65972	0.958478	1.35884	6	6	0
Pc10086	256	2.50391	0.914397	0.764346	3	3	0
Pc10087	239	1.92469	0.958333	0.545809	2	2	0
Pc10088	210	0	0	0	0	0	0
Pc10089	459	21.024	0.934783	5.82613	41	41	0
Pc1009	206	0	0	0	0	0	0
Pc10090	263	0.946768	0.943182	0.248001	1	1	0
Pc10091	225	0.964444	0.960177	0.289885	1	1	0
Pc10092	293	4.7099	0.993197	1.33565	6	6	0
Pc10093	294	1.54762	0.874576	0.443702	2	2	0
Pc10094	405	0.562963	0.561576	0.161047	1	1	0
Pc10095	220	0	0	0	0	0	0
Pc10096	330	3.34242	0.824773	0.988246	5	5	0
Pc10097	236	0	0	0	0	0	0
Pc10098	357	9.82633	0.994413	2.74051	15	15	0
Pc10099	342	2.67251	0.994169	0.762856	4	4	0
Pc101	467	6.28266	0.844017	1.81566	13	13	0
Pc1010	748	5.10963	0.891856	1.48237	17	17	0
Pc10100	395	2.91392	0.95202	0.825623	5	5	0
Pc10101	366	3.21311	0.910082	0.891041	5	5	0
Pc10102	217	0	0	0	0	0	0
Pc10103	552	2.375	0.875226	0.708959	6	6	0
Pc10104	753	8.89509	0.997347	2.59857	30	30	0
Pc10105	233	3.51073	0.961538	1.11973	4	4	0
Pc10106	235	0	0	0	0	0	0
Pc10107	347	3.31412	0.994253	0.93983	5	5	0
Pc10108	396	3.42677	0.994962	0.988246	6	6	0
Pc10109	323	2.67492	0.848765	0.80773	4	4	0
Pc1011	269	0.869888	0.866667	0.242469	1	1	0
Pc10110	679	164.194	0.941176	45.6281	475	475	0
Pc10111	325	3.38769	0.837423	1.00345	5	5	0
Pc10112	479	1.5261	0.772917	0.408502	3	3	0
Pc10113	410	2.61463	0.86618	0.795417	5	5	0
Pc10114	301	2.40199	0.937086	0.650075	3	3	0
Pc10115	284	4.02817	0.992982	1.14831	5	5	0
Pc10116	414	2.87681	0.995181	0.787732	5	5	0
Pc10117	265	2.51698	0.981203	0.738387	3	3	0
Pc10118	232	0.99569	0.991416	0.281139	1	1	0
Pc10119	538	3.5	0.96475	0.969877	8	8	0
Pc1012	226	1.83186	0.991189	0.577206	2	2	0
Pc10120	543	33.8766	0.996324	10.4503	87	87	0
Pc10121	463	6.36933	0.99569	1.83135	13	13	0
Pc10122	425	4.51059	0.725352	1.22775	8	8	0
Pc10123	207	0	0	0	0	0	0
Pc10124	237	0	0	0	0	0	0
Pc10125	229	0.995633	0.991304	0.284822	1	1	0
Pc10126	290	2.33448	0.972509	0.674733	3	3	0
Pc10127	529	3.0983	0.996226	0.86308	7	7	0
Pc10128	610	3.09672	0.996727	0.8554	8	8	0
Pc10129	217	0.995392	0.990826	0.300572	1	1	0
Pc1013	724	5.48481	0.997241	1.53151	17	17	0
Pc10130	348	4.10057	0.879656	1.12456	6	6	0
Pc10131	242	4.09917	0.99177	1.34761	5	5	0
Pc10132	288	2.34375	0.982699	0.679419	3	3	0
Pc10133	364	2.6978	0.789041	0.895937	5	5	0
Pc10134	1266	8.40521	0.950276	2.42144	47	47	0
Pc10135	314	2.94268	0.939683	0.830882	4	4	0
Pc10136	574	6.52962	0.972174	1.8181	16	16	0
Pc10137	565	2.73628	0.782686	0.808088	7	7	0
Pc10138	328	3.33232	0.993921	0.994272	5	5	0
Pc10139	371	3.87332	0.994624	1.05484	6	6	0
Pc1014	204	0	0	0	0	0	0
Pc10140	384	2.95052	0.849351	0.849274	5	5	0
Pc10141	264	0	0	0	0	0	0
Pc10142	249	0.919679	0.916	0.261945	1	1	0
Pc10143	333	0.696697	0.694611	0.195869	1	1	0
Pc10144	1006	5.35686	0.926514	1.55605	24	24	0
Pc10145	578	5.2526	0.939551	1.57983	14	14	0
Pc10146	323	5.20433	0.993827	1.41353	7	7	0
Pc10147	602	149.038	0.930348	43.7717	404	404	0
Pc10148	224	1.94643	0.968889	0.582359	2	2	0
Pc10149	273	4.00366	0.992701	1.19458	5	5	0
Pc1015	227	0	0	0	0	0	0
Pc10150	288	1.55208	0.989619	0.452946	2	2	0
Pc10151	213	1.99061	0.990654	0.612434	2	2	0
Pc10152	382	3.53403	0.788512	1.02446	6	6	0
Pc10153	209	0	0	0	0	0	0
Pc10154	524	3.34542	0.992381	0.99579	8	8	0
Pc10155	568	3.2588	0.996485	0.918651	8	8	0
Pc10156	283	0.837456	0.834507	0.230474	1	1	0
Pc10157	274	5.25547	0.992727	1.42827	6	6	0
Pc10158	305	1.53115	0.826797	0.4277	2	2	0
Pc10159	441	5.80499	0.979638	1.62691	11	11	0
Pc1016	242	0	0	0	0	0	0
Pc10160	475	4.69263	0.995798	1.37314	10	10	0
Pc10161	595	3.0084	0.974832	0.876964	8	8	0
Pc10162	429	3.29371	0.825581	0.912227	6	6	0
Pc10163	252	0.789683	0.786561	0.258826	1	1	0
Pc10164	238	0	0	0	0	0	0
Pc10165	270	0	0	0	0	0	0
Pc10166	302	2.25497	0.90429	0.647923	3	3	0
Pc10167	241	0	0	0	0	0	0
Pc10168	762	7.81102	0.997379	2.2255	26	26	0
Pc10169	642	5.80218	0.939347	1.62553	16	16	0
Pc1017	263	0.889734	0.886364	0.248001	1	1	0
Pc10170	283	3.0212	0.933099	0.921897	4	4	0
Pc10171	516	4.85078	0.891683	1.39044	11	11	0
Pc10172	268	4.96642	0.992565	1.46024	6	6	0
Pc10173	471	2.8535	0.773305	0.830882	6	6	0
Pc10174	600	5.24667	0.996672	1.5219	14	14	0
Pc10175	691	3.74674	0.742775	1.0383	11	11	0
Pc10176	364	1.81319	0.830137	0.537562	3	3	0
Pc10177	232	0.982759	0.978541	0.281139	1	1	0
Pc10178	343	3.77259	0.956395	1.14095	6	6	0
Pc10179	315	0.660317	0.658228	0.207061	1	1	0
Pc1018	295	6.35254	0.993243	1.76879	8	8	0
Pc10180	248	1.84677	0.97992	0.526002	2	2	0
Pc10181	237	0	0	0	0	0	0
Pc10182	459	7.75817	0.958696	2.27361	16	16	0
Pc10183	306	0.800654	0.798046	0.213151	1	1	0
Pc10184	351	3.27066	0.963068	0.92912	5	5	0
Pc10185	246	0	0	0	0	0	0
Pc10186	247	2.68421	0.891129	0.792197	3	3	0
Pc10187	351	3.1453	0.741477	0.92912	5	5	0
Pc10188	253	0.940711	0.937008	0.257803	1	1	0
Pc10189	349	1.38109	0.871429	0.373778	2	2	0
Pc1019	479	5.06681	0.689583	1.49784	11	11	0
Pc10190	332	4.04819	0.780781	1.17875	6	6	0
Pc10191	577	6.22704	0.875433	2.03472	18	18	0
Pc10192	708	6.06921	0.973202	1.75037	19	19	0
Pc10193	494	3.65789	0.89697	1.05626	8	8	0
Pc10194	485	3.38351	0.884774	0.941381	7	7	0
Pc10195	228	0	0	0	0	0	0
Pc10196	201	0	0	0	0	0	0
Pc10197	210	0	0	0	0	0	0
Pc10198	271	2.65683	0.955882	0.722039	3	1	2
Pc10199	212	0	0	0	0	0	0
Pc102	333	2.04204	0.781437	0.587606	3	3	0
Pc1020	334	4.11078	0.907463	1.17169	6	6	0
Pc10200	569	2.36731	0.692982	0.687777	6	6	0
Pc10201	396	4.20707	0.994962	1.15295	7	7	0
Pc10202	292	2.93493	0.952218	0.893483	4	4	0
Pc10203	1777	78.3568	0.998875	22.3164	608	608	0
Pc10204	267	3.37079	0.925373	0.977142	4	4	0
Pc10205	264	0	0	0	0	0	0
Pc10206	296	3.01014	0.808081	0.881408	4	4	0
Pc10207	601	6.79035	0.956811	1.95347	18	18	0
Pc10208	701	5.63338	0.954416	1.6748	18	18	0
Pc10209	502	4.11753	0.996024	1.16936	9	9	0
Pc1021	323	1.33127	0.95679	0.403865	2	2	0
Pc10210	216	2.73148	0.990783	0.905892	3	3	0
Pc10211	259	0.810811	0.807692	0.251831	1	1	0
Pc10212	576	4.30035	0.996534	1.2456	11	11	0
Pc10213	572	4.79895	0.984293	1.36834	12	12	0
Pc10214	342	2.52632	0.994169	0.762856	4	4	0
Pc10215	336	3.39881	0.824926	1.16472	6	6	0
Pc10216	662	2.4139	0.809955	0.689682	7	7	0
Pc10217	203	0	0	0	0	0	0
Pc10218	426	2.67371	0.932084	0.765543	5	5	0
Pc10219	312	0.711538	0.709265	0.209052	1	1	0
Pc1022	237	0.864979	0.861345	0.275208	1	1	0
Pc10220	367	5.49319	0.991848	1.5995	9	9	0
Pc10221	252	2.59127	0.916996	0.776479	3	3	0
Pc10222	336	4.8869	0.875371	1.35884	7	7	0
Pc10223	583	7.15094	0.996575	2.01378	18	18	0
Pc10224	1169	61.7092	0.974359	17.687	317	317	0
Pc10225	344	4.11047	0.994203	1.13763	6	6	0
Pc10226	1122	4.42781	0.965272	1.22077	21	21	0
Pc10227	581	4.37866	0.996564	1.23488	11	11	0
Pc10228	253	0	0	0	0	0	0
Pc10229	1468	8.83106	0.95371	2.48812	56	56	0
Pc1023	347	1.95389	0.971264	0.563898	3	3	0
Pc10230	396	2.94949	0.644836	0.823538	5	5	0
Pc10231	227	0.876652	0.872807	0.287331	1	1	0
Pc10232	570	2.79298	0.961471	0.800999	7	7	0
Pc10233	401	3.37406	0.995025	0.975924	6	6	0
Pc10234	324	2.78395	0.723077	0.805237	4	4	0
Pc10235	258	0	0	0	0	0	0
Pc10236	1480	7.90203	0.99865	2.20352	50	50	0
Pc10237	328	2.82012	0.993921	0.795417	4	4	0
Pc10238	287	3.38676	0.993056	0.909048	4	4	0
Pc10239	473	6.86258	0.981013	1.93053	14	14	0
Pc1024	282	5.70213	0.862191	1.61904	7	7	0
Pc10240	555	3.24324	0.978417	0.940169	8	8	0
Pc10241	414	3.26087	0.850602	0.945279	6	6	0
Pc10242	701	2.64337	0.803419	0.744356	8	8	0
Pc10243	297	4.58586	0.993289	1.31766	6	6	0
Pc10244	286	3.2972	0.898955	0.912227	4	4	0
Pc10245	298	1.52685	0.795987	0.437746	2	2	0
Pc10246	214	6.84579	0.990698	2.1335	7	0	7
Pc10247	303	0.729373	0.726974	0.215261	1	1	0
Pc10248	305	3.90164	0.993464	1.06925	5	5	0
Pc10249	524	7.6355	0.975238	2.11605	17	17	0
Pc1025	260	0.807692	0.804598	0.250862	1	1	0
Pc10250	713	6.60309	0.997199	1.82957	20	20	0
Pc10251	303	1.38944	0.934211	0.430523	2	2	0
Pc10252	2325	114.308	0.975924	33.7763	1204	1204	0
Pc10253	376	1.92287	0.835544	0.520406	3	3	0
Pc10254	218	0.995413	0.990868	0.299194	1	1	0
Pc10255	202	0	0	0	0	0	0
Pc10256	501	3.17764	0.972112	0.911317	7	7	0
Pc10257	438	2.60046	0.856492	0.744569	5	5	0
Pc10258	332	1.35241	0.816817	0.392917	2	2	0
Pc10259	398	5.94472	0.894737	1.6388	10	10	0
Pc1026	385	5.84675	0.994819	1.69414	10	10	0
Pc10260	201	0.676617	0.673267	0.324499	1	1	0
Pc10261	240	0.954167	0.950207	0.271768	1	1	0
Pc10262	894	6.89709	0.997765	1.8969	26	26	0
Pc10263	229	0	0	0	0	0	0
Pc10264	330	2.59697	0.809668	0.790597	4	4	0
Pc10265	341	2.78299	0.836257	0.765094	4	4	0
Pc10266	345	2.04638	0.930636	0.567167	3	3	0
Pc10267	303	1.62046	0.815789	0.430523	2	2	0
Pc10268	330	1.94545	0.716012	0.592947	3	3	0
Pc10269	418	2.75598	0.866348	0.780194	5	5	0
Pc1027	317	4.31546	0.924528	1.23453	6	6	0
Pc10270	401	2.28429	0.830846	0.650616	4	4	0
Pc10271	253	2.61265	0.870079	0.77341	3	3	0
Pc10272	717	4.79637	0.810585	1.36452	15	15	0
Pc10273	294	5.61224	0.989831	1.55296	7	7	0
Pc10274	662	3.5	0.924585	0.98526	10	10	0
Pc10275	235	2.98723	0.991525	0.83265	3	3	0
Pc10276	527	8.49905	0.996212	2.4753	20	20	0
Pc10277	445	2.08315	0.780269	0.586285	4	4	0
Pc10278	415	6.14458	0.956731	1.72883	11	11	0
Pc10279	386	5.80052	0.875969	1.68975	10	10	0
Pc1028	436	8.42431	0.977117	2.39355	16	16	0
Pc10280	335	2.67761	0.907738	0.778797	4	4	0
Pc10281	225	3.69333	0.99115	1.15954	4	4	0
Pc10282	388	2.51804	0.845758	0.672415	4	4	0
Pc10283	215	0	0	0	0	0	0
Pc10284	389	3.56812	0.928205	1.00603	6	6	0
Pc10285	484	5.66942	0.915464	1.61713	12	12	0
Pc10286	421	4.41093	0.829384	1.23942	8	8	0
Pc10287	326	2.76074	0.993884	0.800297	4	4	0
Pc10288	258	0.604651	0.602317	0.252807	1	1	0
Pc10289	298	3.79866	0.993311	1.09437	5	5	0
Pc1029	531	5.14313	0.992481	1.47399	12	12	0
Pc10290	268	1.73507	0.907063	0.486748	2	2	0
Pc10291	295	3.70169	0.993243	1.1055	5	5	0
Pc10292	1018	3.10707	0.98528	0.896993	14	14	0
Pc10293	236	1.9322	0.991561	0.552748	2	2	0
Pc10294	468	3.40171	0.948827	0.975576	7	7	0
Pc10295	306	3.77124	0.957655	1.06576	5	5	0
Pc10296	458	2.48035	0.823529	0.712055	5	5	0
Pc10297	391	7.56777	0.913265	2.16858	13	13	0
Pc10298	358	3.26536	0.994429	0.910953	5	5	0
Pc10299	480	7.2375	0.975052	2.03826	15	15	0
Pc103	418	5.29187	0.957041	1.40435	9	9	0
Pc1030	324	5.81481	0.944615	1.61047	8	8	0
Pc10300	320	3.36563	0.775701	1.01913	5	5	0
Pc10301	327	2.07951	0.993902	0.598387	3	3	0
Pc10302	374	2.99198	0.8	0.871982	5	5	0
Pc10303	1140	8.04737	0.8922	2.34578	41	41	0
Pc10304	324	2.14506	0.750769	0.603928	3	3	0
Pc10305	888	6.66216	0.904387	1.90972	26	26	0
Pc10306	205	0	0	0	0	0	0
Pc10307	473	2.02114	0.666667	0.551579	4	4	0
Pc10308	605	2.21983	0.834983	0.646852	6	6	0
Pc10309	711	121.553	0.970506	34.7679	379	379	0
Pc1031	389	6.84319	0.8	2.01206	12	12	0
Pc10310	334	3.98802	0.928358	1.17169	6	6	0
Pc10311	366	3.15574	0.885559	0.891041	5	5	0
Pc10312	972	2.85597	0.997945	0.87234	13	13	0
Pc10313	329	2.60182	0.993939	0.793	4	4	0
Pc10314	233	1.77253	0.910256	0.559865	2	2	0
Pc10315	329	3.3617	0.993939	0.99125	5	5	0
Pc10316	1810	76.7193	0.966869	22.0177	611	611	0
Pc10317	266	0	0	0	0	0	0
Pc10318	279	3.1828	0.992857	0.935114	4	4	0
Pc10319	571	2.72329	0.937063	0.799596	7	7	0
Pc1032	266	0.778195	0.775281	0.245204	1	1	0
Pc10320	346	1.2341	0.795389	0.377019	2	2	0
Pc10321	248	0.91129	0.907631	0.263001	1	1	0
Pc10322	262	0	0	0	0	0	0
Pc10323	733	7.47613	0.961853	2.13558	24	24	0
Pc10324	405	3.94568	0.615764	1.12733	7	7	0
Pc10325	593	6.61889	0.984848	1.86983	17	17	0
Pc10326	393	2.93384	0.819797	0.829825	5	5	0
Pc10327	419	1.61814	0.87381	0.466999	3	3	0
Pc10328	290	4.58276	0.920962	1.34947	6	6	0
Pc10329	254	0	0	0	0	0	0
Pc1033	294	3.08163	0.864407	0.887404	4	4	0
Pc10330	392	2.97449	0.994911	0.831942	5	5	0
Pc10331	482	7.74481	0.937888	2.16512	16	16	0
Pc10332	255	0.839216	0.835938	0.255781	1	1	0
Pc10333	325	1.4	0.861963	0.40138	2	2	0
Pc10334	235	3.84255	0.991525	1.1102	4	4	0
Pc10335	325	2.20308	0.93865	0.60207	3	3	0
Pc10336	480	2.42292	0.819127	0.679419	5	5	0
Pc10337	328	8.45732	0.756839	2.38625	12	12	0
Pc10338	333	4.15616	0.847305	1.17521	6	6	0
Pc10339	429	5.77156	0.962791	1.67242	11	11	0
Pc1034	440	6.37273	0.995465	1.77884	12	12	0
Pc10340	312	1.4359	0.715655	0.418104	2	2	0
Pc10341	520	2.54231	0.965451	0.752587	6	6	0
Pc10342	300	2.99	0.993355	0.869656	4	4	0
Pc10343	374	0	0	0	0	0	0
Pc10344	632	4.21835	0.99684	1.23843	12	12	0
Pc10345	237	1.99156	0.991597	0.550415	2	2	0
Pc10346	216	0	0	0	0	0	0
Pc10347	314	1.4172	0.869841	0.415441	2	2	0
Pc10348	924	7.9513	0.983784	2.25885	32	32	0
Pc10349	334	3.39222	0.755224	0.976411	5	5	0
Pc1035	281	1.6121	0.815603	0.464229	2	2	0
Pc10350	306	4.63072	0.993485	1.27891	6	6	0
Pc10351	220	0.995455	0.99095	0.296474	1	1	0
Pc10352	262	0	0	0	0	0	0
Pc10353	1271	8.41227	0.97956	2.41191	47	47	0
Pc10354	233	0.88412	0.880342	0.279932	1	1	0
Pc10355	1408	9.16832	0.964514	2.54782	55	55	0
Pc10356	460	8.86957	0.921909	2.55225	18	6	12
Pc10357	305	3.82623	0.993464	1.06925	5	5	0
Pc10358	390	3.43846	0.769821	1.00345	6	6	0
Pc10359	421	6.97862	0.815166	2.01405	13	13	0
Pc1036	228	0	0	0	0	0	0
Pc10360	297	1.40404	0.798658	0.43922	2	2	0
Pc10361	203	0	0	0	0	0	0
Pc10362	294	3.68367	0.99322	1.10926	5	5	0
Pc10363	284	0.721831	0.719298	0.229663	1	1	0
Pc10364	594	3.94613	0.996639	1.09805	10	10	0
Pc10365	283	1.73852	0.866197	0.460949	2	2	0
Pc10366	275	1.71636	0.992754	0.474358	2	2	0
Pc10367	301	1.53488	0.970199	0.433384	2	2	0
Pc10368	670	6.92239	0.941878	1.94699	20	20	0
Pc10369	1520	7.88882	0.998685	2.23136	52	52	0
Pc1037	276	0.869565	0.866426	0.23632	1	1	0
Pc10370	775	7.07355	0.953608	2.01985	24	24	0
Pc10371	248	0	0	0	0	0	0
Pc10372	359	6.32033	0.994444	1.81683	10	10	0
Pc10373	262	1.68321	0.942966	0.497895	2	2	0
Pc10374	516	2.70155	0.920696	0.758421	6	6	0
Pc10375	494	7.90688	0.892929	2.24456	17	17	0
Pc10376	415	5.69639	0.858173	1.57167	10	10	0
Pc10377	230	0	0	0	0	0	0
Pc10378	280	0.807143	0.80427	0.232944	1	1	0
Pc10379	375	0.629333	0.62766	0.173931	1	1	0
Pc1038	584	5.68322	0.902564	1.67528	15	15	0
Pc10380	269	0.881041	0.877778	0.242469	1	1	0
Pc10381	235	1.93191	0.961864	0.5551	2	2	0
Pc10382	217	0	0	0	0	0	0
Pc10383	349	0.687679	0.685714	0.186889	1	1	0
Pc10384	695	6.79712	0.997126	1.9708	21	21	0
Pc10385	403	1.71216	0.65099	0.48554	3	3	0
Pc10386	390	3.40513	0.994885	1.00345	6	6	0
Pc10387	283	1.51943	0.757042	0.460949	2	2	0
Pc10388	270	1.58148	0.904059	0.483142	2	2	0
Pc10389	221	0	0	0	0	0	0
Pc1039	291	6.1512	0.993151	1.79311	8	8	0
Pc10390	334	3.83533	0.98209	0.976411	5	3	2
Pc10391	375	3.00267	0.994681	0.869656	5	5	0
Pc10392	294	0.697279	0.694915	0.221851	1	1	0
Pc10393	497	3.09457	0.995984	0.918651	7	7	0
Pc10394	299	2.3612	0.993333	0.654424	3	3	0
Pc10395	372	4.26075	0.994638	1.22734	7	7	0
Pc10396	973	5.19013	0.804928	1.54179	23	23	0
Pc10397	334	4.00299	0.98806	1.17169	6	6	0
Pc10398	824	92.4721	0.997576	26.3588	333	333	0
Pc10399	222	0	0	0	0	0	0
Pc104	472	5.21186	0.84778	1.52006	11	11	0
Pc1040	640	6.34687	0.967239	1.83443	18	18	0
Pc10400	204	0	0	0	0	0	0
Pc10401	507	2.24655	0.608268	0.643237	5	5	0
Pc10402	308	11.5714	0.893204	3.38827	16	16	0
Pc10403	320	7.20937	0.785047	2.03826	10	10	0
Pc10404	208	0	0	0	0	0	0
Pc10405	2491	73.4717	0.999197	20.8686	797	797	0
Pc10406	325	3.48	0.944785	1.00345	5	5	0
Pc10407	525	4.06095	0.960076	1.11813	9	9	0
Pc10408	382	7.96073	0.955614	2.21967	13	13	0
Pc10409	322	3.62733	0.919505	1.0128	5	5	0
Pc1041	2165	31.9081	0.991228	9.09825	302	302	0
Pc10410	235	0	0	0	0	0	0
Pc10411	553	2.566	0.8213	0.707677	6	6	0
Pc10412	917	4.05562	0.904139	1.13805	16	16	0
Pc10413	239	1.98326	0.9875	0.545809	2	2	0
Pc10414	218	0.986239	0.981735	0.299194	1	1	0
Pc10415	221	0.986425	0.981982	0.295132	1	1	0
Pc10416	356	0.581461	0.579832	0.183214	1	1	0
Pc10417	321	4.36449	0.993789	1.21914	6	6	0
Pc10418	236	0	0	0	0	0	0
Pc10419	524	2.72328	0.95619	0.746842	6	6	0
Pc1042	306	2.81046	0.7557	0.852604	4	4	0
Pc10420	481	3.8711	0.995851	1.08481	8	8	0
Pc10421	1108	9.26986	0.998197	2.649	45	45	0
Pc10422	633	3.73776	0.996845	1.0304	10	10	0
Pc10423	360	4.525	0.99446	1.26825	7	7	0
Pc10424	332	4.94578	0.993994	1.37521	7	7	0
Pc10425	208	0	0	0	0	0	0
Pc10426	330	1.93636	0.776435	0.592947	3	3	0
Pc10427	401	4.20449	0.995025	1.13858	7	7	0
Pc10428	272	4.08824	0.992674	1.19897	5	5	0
Pc10429	464	1.90517	0.729032	0.562278	4	4	0
Pc1043	232	0	0	0	0	0	0
Pc10430	1630	7.0362	0.985898	2.1608	54	54	0
Pc10431	1610	9.27826	0.98324	2.87635	71	71	0
Pc10432	212	0	0	0	0	0	0
Pc10433	415	3.18554	0.838942	0.943001	6	6	0
Pc10434	376	3.80319	0.843501	1.04081	6	6	0
Pc10435	1782	7.80976	0.945036	2.2327	61	61	0
Pc10436	351	2.65242	0.894886	0.743296	4	4	0
Pc10437	222	0.968468	0.964126	0.293803	1	1	0
Pc10438	292	6.16438	0.972696	1.78697	8	8	0
Pc10439	661	3.12405	0.897281	0.888076	9	9	0
Pc1044	296	4.79392	0.993266	1.32211	6	6	0
Pc10440	305	0	0	0	0	0	0
Pc10441	251	8.29084	0.980159	2.33872	9	9	0
Pc10442	1087	6.54186	0.998162	1.86012	31	31	0
Pc10443	331	4.14502	0.990964	1.18231	6	6	0
Pc10444	551	5.7804	0.974638	1.65724	14	14	0
Pc10445	500	7.332	0.958084	2.08718	16	16	0
Pc10446	297	5.34007	0.993289	1.53727	7	7	0
Pc10447	547	3.84095	0.99635	1.07316	9	9	0
Pc10448	241	3.91701	0.991736	1.08256	4	4	0
Pc10449	515	5.34175	0.996124	1.51979	12	12	0
Pc1045	331	7.34441	0.993976	2.16757	11	11	0
Pc10450	221	0	0	0	0	0	0
Pc10451	386	8.15026	0.971576	2.36565	14	14	0
Pc10452	1826	102.738	0.998905	29.2545	819	819	0
Pc10453	718	6.67827	0.926287	1.90767	21	21	0
Pc10454	294	2.19048	0.99322	0.665553	3	3	0
Pc10455	1432	8.28282	0.945569	2.32293	51	51	0
Pc10456	227	1.99119	0.991228	0.574663	2	2	0
Pc10457	266	2.5	0.88764	0.735612	3	3	0
Pc10458	374	1.26203	0.781333	0.348793	2	2	0
Pc10459	251	0	0	0	0	0	0
Pc1046	756	5.88228	0.959049	1.63923	19	19	0
Pc10460	505	6.68515	0.996047	1.93735	15	15	0
Pc10461	293	1.5256	0.901361	0.445217	2	2	0
Pc10462	257	3.41245	0.992248	1.01516	4	4	0
Pc10463	573	4.98255	0.916376	1.36595	12	12	0
Pc10464	338	4.73077	0.9941	1.3508	7	7	0
Pc10465	426	3.65728	0.981265	1.07176	7	7	0
Pc10466	529	3.89792	0.939623	1.10967	9	9	0
Pc10467	335	2.8	0.919643	0.778797	4	4	0
Pc10468	366	28.8415	0.975477	8.554	48	48	0
Pc10469	429	3.2331	0.995349	0.912227	6	6	0
Pc1047	403	8.01737	0.99505	2.26585	14	14	0
Pc10470	237	0	0	0	0	0	0
Pc10471	642	6.6028	0.884914	1.82872	18	18	0
Pc10472	353	6.53541	0.864407	1.84771	10	9	1
Pc10473	233	0.879828	0.876068	0.279932	1	1	0
Pc10474	270	1.63333	0.97417	0.483142	2	2	0
Pc10475	345	1.37101	0.855491	0.378111	2	2	0
Pc10476	273	4.17216	0.941606	1.19458	5	0	5
Pc10477	358	1.26536	0.774373	0.364381	2	2	0
Pc10478	235	0.87234	0.868644	0.27755	1	1	0
Pc10479	617	3.72934	0.996764	1.05712	10	10	0
Pc1048	262	0	0	0	0	0	0
Pc10480	519	4.83815	0.742308	1.3824	11	11	0
Pc10481	345	1.30725	0.719653	0.378111	2	2	0
Pc10482	319	3.51724	0.934375	1.02232	5	5	0
Pc10483	275	2.52727	0.978261	0.711537	3	3	0
Pc10484	520	3.53077	0.996161	1.00345	8	8	0
Pc10485	316	4.37342	0.993691	1.23843	6	6	0
Pc10486	321	4.34268	0.993789	1.21914	6	6	0
Pc10487	268	0	0	0	0	0	0
Pc10488	382	0.620419	0.618799	0.170744	1	1	0
Pc10489	534	4.65169	0.996262	1.34357	11	11	0
Pc1049	445	7.02472	0.995516	2.052	14	14	0
Pc10490	255	1.78039	0.984375	0.511563	2	2	0
Pc10491	477	30.8386	0.970711	8.75126	64	64	0
Pc10492	415	2.59036	0.908654	0.785834	5	5	0
Pc10493	316	1.32278	0.659306	0.412812	2	2	0
Pc10494	253	0.826087	0.822835	0.257803	1	1	0
Pc10495	900	6.47333	0.994451	1.88426	26	26	0
Pc10496	1702	6.25147	0.965942	1.76282	46	46	0
Pc10497	347	4.42939	0.807471	1.31576	7	7	0
Pc10498	441	5.69615	0.852941	1.62691	11	11	0
Pc10499	427	1.53864	0.728972	0.45825	3	3	0
Pc105	405	2.8963	0.995074	0.805237	5	5	0
Pc1050	201	0	0	0	0	0	0
Pc10500	337	2.61424	0.914201	0.774175	4	4	0
Pc10501	236	0	0	0	0	0	0
Pc10502	1528	8.27814	0.984303	2.39042	56	56	0
Pc10503	702	6.70513	0.997155	1.95115	21	21	0
Pc10504	297	2.9596	0.993289	0.878441	4	4	0
Pc10505	427	3.21546	0.843458	0.9165	6	6	0
Pc10506	216	0	0	0	0	0	0
Pc10507	286	2.4965	0.829268	0.68417	3	3	0
Pc10508	362	4.36188	0.955923	1.26124	7	7	0
Pc10509	433	6.72286	0.947005	1.95823	13	13	0
Pc1051	247	0.91498	0.91129	0.264066	1	1	0
Pc10510	877	8.20068	0.96697	2.30553	31	31	0
Pc10511	202	0	0	0	0	0	0
Pc10512	314	1.50955	0.942857	0.415441	2	2	0
Pc10513	286	4.05245	0.912892	1.14028	5	5	0
Pc10514	314	1.47452	0.771429	0.415441	2	2	0
Pc10515	348	2.60632	0.911175	0.749704	4	4	0
Pc10516	303	2.16172	0.980263	0.645784	3	3	0
Pc10517	622	7.93569	0.939005	2.30697	22	22	0
Pc10518	429	5.28205	0.962791	1.52038	10	10	0
Pc10519	289	0	0	0	0	0	0
Pc1052	263	1.23954	0.655303	0.496002	2	0	2
Pc10520	496	2.27621	0.760563	0.657502	5	5	0
Pc10521	466	4.48712	0.873662	1.2597	9	9	0
Pc10522	1548	94.8424	0.998709	26.8397	637	637	0
Pc10523	298	1.51342	0.913043	0.437746	2	2	0
Pc10524	349	9.149	0.957143	2.80333	15	15	0
Pc10525	221	1.99095	0.990991	0.590264	2	2	0
Pc10526	442	3.04072	0.990971	0.885397	6	6	0
Pc10527	208	0.995192	0.990431	0.313578	1	1	0
Pc10528	295	0.671186	0.668919	0.221099	1	1	0
Pc10529	439	3.05239	0.786364	0.891447	6	6	0
Pc1053	628	25.9857	0.945946	7.47794	72	72	0
Pc10530	282	2.48227	0.985866	0.693875	3	3	0
Pc10531	619	3.95315	0.909677	1.15907	11	11	0
Pc10532	345	2.0058	0.846821	0.567167	3	3	0
Pc10533	205	0	0	0	0	0	0
Pc10534	266	1.59398	0.992509	0.490408	2	2	0
Pc10535	348	0.591954	0.590258	0.187426	1	1	0
Pc10536	269	1.69145	0.888889	0.484938	2	2	0
Pc10537	412	2.80097	0.634383	0.791556	5	5	0
Pc10538	582	6.60825	0.996569	1.90517	17	17	0
Pc10539	312	4.34615	0.99361	1.25431	6	6	0
Pc1054	286	5.81469	0.916376	1.82445	8	8	0
Pc10540	609	6.95074	0.877049	1.92781	18	18	0
Pc10541	322	4.40062	0.993808	1.21536	6	6	0
Pc10542	768	5.71224	0.997399	1.61362	19	19	0
Pc10543	457	2.01969	0.823144	0.57089	4	4	0
Pc10544	1511	70.184	0.994048	19.986	463	463	0
Pc10545	321	2.91277	0.875776	0.812763	4	4	0
Pc10546	761	3.28515	0.897638	0.942794	11	11	0
Pc10547	473	3.48203	0.822785	0.965263	7	7	0
Pc10548	1546	6.15718	0.98384	1.85632	44	44	0
Pc10549	1185	5.63544	0.962057	1.5962	29	29	0
Pc1055	305	0.77377	0.771242	0.21385	1	1	0
Pc10550	261	3.4023	0.992366	0.999605	4	4	0
Pc10551	315	7.1873	0.911392	2.07061	10	10	0
Pc10552	396	5.83081	0.964736	1.64708	10	10	0
Pc10553	397	4.12343	0.994975	1.15005	7	7	0
Pc10554	215	0	0	0	0	0	0
Pc10555	808	5.875	0.967862	1.69518	21	21	0
Pc10556	310	3.04194	0.951768	0.841603	4	4	0
Pc10557	397	2.85894	0.771357	0.821464	5	5	0
Pc10558	613	6.45024	0.973941	1.80883	17	17	0
Pc10559	735	5.48844	0.971467	1.59733	18	18	0
Pc1056	334	2.76048	0.802985	0.781128	4	4	0
Pc10560	242	0.954545	0.950617	0.269522	1	1	0
Pc10561	693	3.82107	0.923631	1.03531	11	11	0
Pc10562	222	0	0	0	0	0	0
Pc10563	1372	181.994	0.967953	51.723	1088	1088	0
Pc10564	318	2.87736	0.909091	0.82043	4	4	0
Pc10565	320	1.37813	0.875389	0.407651	2	2	0
Pc10566	285	2.48772	0.916084	0.686571	3	3	0
Pc10567	506	4.49802	0.676529	1.28902	10	10	0
Pc10568	304	1.49671	0.770492	0.429107	2	2	0
Pc10569	251	0	0	0	0	0	0
Pc1057	234	0.948718	0.944681	0.278736	1	1	0
Pc10570	380	2.45	0.755906	0.686571	4	4	0
Pc10571	206	0	0	0	0	0	0
Pc10572	500	4.012	0.898204	1.17404	9	9	0
Pc10573	235	0.93617	0.932203	0.27755	1	1	0
Pc10574	384	4.07292	0.994805	1.18898	7	7	0
Pc10575	599	5.62104	0.88	1.63333	15	15	0
Pc10576	267	5.1236	0.992537	1.46571	6	6	0
Pc10577	204	0	0	0	0	0	0
Pc10578	386	0.528497	0.527132	0.168975	1	1	0
Pc10579	251	0.756972	0.753968	0.259857	1	1	0
Pc1058	743	6.14266	0.997312	1.7557	20	20	0
Pc10580	492	2.20732	0.916836	0.662848	5	5	0
Pc10581	3309	162.895	0.989728	46.8534	2377	2377	0
Pc10582	242	0	0	0	0	0	0
Pc10583	446	7.02915	0.95302	2.0474	14	14	0
Pc10584	591	3.93739	0.996622	1.10362	10	10	0
Pc10585	331	2.88822	0.993976	0.788208	4	4	0
Pc10586	320	2.9	0.869159	0.815303	4	4	0
Pc10587	484	5.08471	0.905155	1.48237	11	11	0
Pc10588	457	1.89497	0.827511	0.57089	4	4	0
Pc10589	209	0	0	0	0	0	0
Pc1059	438	6.26256	0.979499	1.78697	12	12	0
Pc10590	241	0.950207	0.946281	0.27064	1	1	0
Pc10591	239	2.71967	0.933333	0.818714	3	3	0
Pc10592	279	3.97849	0.992857	1.16889	5	5	0
Pc10593	361	1.80609	0.732044	0.54203	3	3	0
Pc10594	275	3.31636	0.934783	0.948716	4	4	0
Pc10595	297	2.21549	0.872483	0.658831	3	3	0
Pc10596	448	3.87946	0.964365	1.16472	8	8	0
Pc10597	380	3.56053	0.887139	1.02986	6	6	0
Pc10598	804	8.2301	0.987578	2.35262	29	29	0
Pc10599	252	0	0	0	0	0	0
Pc106	322	6.12112	0.851393	1.82304	9	9	0
Pc1060	550	5.47818	0.941924	1.54166	13	13	0
Pc10600	388	2.31701	0.85347	0.672415	4	4	0
Pc10601	353	5.06232	0.99435	1.47817	8	8	0
Pc10602	242	0	0	0	0	0	0
Pc10603	306	0.781046	0.778502	0.213151	1	1	0
Pc10604	1630	141.578	0.980993	40.375	1009	1009	0
Pc10605	303	3.69967	0.993421	1.07631	5	5	0
Pc10606	544	2.67279	0.776147	0.719385	6	6	0
Pc10607	938	59.8614	0.996805	22.5295	324	324	0
Pc10608	315	3.48889	0.993671	1.03531	5	5	0
Pc10609	347	5.43516	0.91954	1.50373	8	8	0
Pc1061	733	35.5689	0.968665	9.96605	112	112	0
Pc10610	333	4.04204	0.874251	1.17521	6	6	0
Pc10611	247	0	0	0	0	0	0
Pc10612	268	5.99627	0.929368	1.70362	7	7	0
Pc10613	343	0	0	0	0	0	0
Pc10614	203	0	0	0	0	0	0
Pc10615	306	2.25163	0.843648	0.639453	3	3	0
Pc10616	226	2.67699	0.973568	0.865808	3	3	0
Pc10617	673	6.58544	0.801187	1.93831	20	20	0
Pc10618	583	3.09605	0.996575	0.895015	8	8	0
Pc10619	346	0.589595	0.587896	0.188509	1	1	0
Pc1062	712	40.0309	0.997195	11.4509	125	125	0
Pc10620	748	2.53476	0.979973	0.697585	8	8	0
Pc10621	303	0.838284	0.835526	0.215261	1	1	0
Pc10622	356	3.22191	0.882353	0.916071	5	5	0
Pc10623	291	3.14089	0.993151	0.896553	4	4	0
Pc10624	344	1.93895	0.8	0.568816	3	3	0
Pc10625	316	2.99051	0.899054	0.825623	4	4	0
Pc10626	281	0.743772	0.741135	0.232115	1	1	0
Pc10627	211	0.744076	0.740566	0.30912	1	1	0
Pc10628	258	0.864341	0.861004	0.252807	1	1	0
Pc10629	356	1.26685	0.781513	0.366428	2	2	0
Pc1063	438	4.79224	0.833713	1.63805	11	11	0
Pc10630	209	0.483254	0.480952	0.312078	1	1	0
Pc10631	630	7.04762	0.836767	1.96708	19	19	0
Pc10632	252	0	0	0	0	0	0
Pc10633	643	2.87869	0.92236	0.811499	8	8	0
Pc10634	240	0.958333	0.954357	0.271768	1	1	0
Pc10635	271	4.21033	0.955882	1.2034	5	5	0
Pc10636	223	0	0	0	0	0	0
Pc10637	332	3.43373	0.993994	0.982293	5	5	0
Pc10638	251	0.984064	0.980159	0.259857	1	1	0
Pc10639	389	4.31877	0.994872	1.1737	7	7	0
Pc1064	695	6.34101	0.997126	1.78311	19	19	0
Pc10640	255	3.41961	0.992188	1.02313	4	4	0
Pc10641	352	0.667614	0.665722	0.185296	1	1	0
Pc10642	411	8.57421	0.995146	2.38045	15	15	0
Pc10643	480	3.68958	0.769231	1.08707	8	8	0
Pc10644	331	3.49849	0.942771	0.98526	5	5	0
Pc10645	354	3.76836	0.904225	1.1055	6	6	0
Pc10646	243	0	0	0	0	0	0
Pc10647	253	0.924901	0.92126	0.257803	1	1	0
Pc10648	251	0	0	0	0	0	0
Pc10649	665	7.26316	0.893393	2.05971	21	21	0
Pc1065	308	0.707792	0.705502	0.211767	1	1	0
Pc10650	205	0	0	0	0	0	0
Pc10651	211	0	0	0	0	0	0
Pc10652	351	0	0	0	0	0	0
Pc10653	265	2.59245	0.992481	0.738387	3	3	0
Pc10654	207	0	0	0	0	0	0
Pc10655	333	3.47447	0.994012	0.979343	5	5	0
Pc10656	408	2.59314	0.867971	0.799316	5	5	0
Pc10657	272	0.716912	0.714286	0.239795	1	1	0
Pc10658	478	4.98536	0.832985	1.36452	10	10	0
Pc10659	343	7.99708	0.875	2.2819	12	12	0
Pc1066	494	6.42713	0.99596	1.84846	14	14	0
Pc10660	296	3.90878	0.993266	1.10176	5	5	0
Pc10661	935	15.585	0.983974	4.5343	65	65	0
Pc10662	361	2.50416	0.950276	0.722706	4	4	0
Pc10663	522	6.05556	0.977055	1.74931	14	14	0
Pc10664	1003	2.53539	0.916335	0.715321	11	11	0
Pc10665	545	2.13211	0.928571	0.598387	5	5	0
Pc10666	240	3.6375	0.991701	1.08707	4	4	0
Pc10667	514	6.42023	0.871845	1.77654	14	14	0
Pc10668	211	0	0	0	0	0	0
Pc10669	234	0	0	0	0	0	0
Pc1067	235	0.995745	0.991525	0.27755	1	1	0
Pc10670	268	1.6194	0.806691	0.486748	2	2	0
Pc10671	374	1.79679	0.688	0.523189	3	3	0
Pc10672	239	0.90795	0.904167	0.272905	1	1	0
Pc10673	636	2.41509	0.99686	0.717877	7	7	0
Pc10674	464	8.35991	0.954839	2.38968	17	17	0
Pc10675	264	0.795455	0.792453	0.247061	1	1	0
Pc10676	205	0	0	0	0	0	0
Pc10677	378	2.39947	0.810026	0.690203	4	4	0
Pc10678	377	3.6817	0.89418	1.03805	6	6	0
Pc10679	256	0	0	0	0	0	0
Pc1068	568	5.89965	0.815466	1.72247	15	15	0
Pc10680	344	5.77907	0.75942	1.70645	9	9	0
Pc10681	359	1.8078	0.838889	0.545049	3	3	0
Pc10682	204	0	0	0	0	0	0
Pc10683	485	5.23711	0.816872	1.47931	11	11	0
Pc10684	2213	181.017	0.999097	51.3423	1742	1742	0
Pc10685	1902	161.73	0.976879	46.0547	1343	1343	0
Pc10686	465	8.5871	0.94206	2.52481	18	18	0
Pc10687	345	2.69565	0.942197	0.756223	4	4	0
Pc10688	255	4.26275	0.992188	1.27891	5	5	0
Pc10689	366	1.78142	0.615804	0.534625	3	3	0
Pc1069	216	0.967593	0.963134	0.301964	1	1	0
Pc10690	216	2.9537	0.990783	0.905892	3	3	0
Pc10691	4606	118.054	0.998046	33.6458	2376	2376	0
Pc10692	1307	136.244	0.956422	38.9249	780	780	0
Pc10693	666	5.34685	0.997001	1.46901	15	15	0
Pc10694	457	1.51204	0.954148	0.428168	3	3	0
Pc10695	456	2.90789	0.938731	0.858213	6	6	0
Pc10696	304	0.789474	0.786885	0.214553	1	1	0
Pc10697	1698	115.198	0.998823	32.881	856	856	0
Pc10698	274	1.46715	0.934545	0.476089	2	2	0
Pc10699	297	3.07744	0.993289	0.878441	4	4	0
Pc107	420	2.12857	0.703088	0.621183	4	4	0
Pc1070	279	4.0681	0.853571	1.16889	5	5	0
Pc10700	392	2.75	0.966921	0.831942	5	5	0
Pc10701	248	0.862903	0.859438	0.263001	1	1	0
Pc10702	323	3.36223	0.993827	1.00966	5	5	0
Pc10703	519	4.8632	0.996154	1.3824	11	11	0
Pc10704	435	4.7908	0.644495	1.34947	9	9	0
Pc10705	382	2.43717	0.751958	0.682976	4	4	0
Pc10706	310	4.45484	0.993569	1.2624	6	6	0
Pc10707	249	0.879518	0.876	0.261945	1	1	0
Pc10708	366	1.78962	0.918256	0.534625	3	3	0
Pc10709	318	1.99057	0.77116	0.615323	3	3	0
Pc1071	1084	5.8441	0.95576	1.68476	28	28	0
Pc10710	290	3.95172	0.876289	1.12456	5	5	0
Pc10711	371	1.22911	0.790323	0.351613	2	2	0
Pc10712	1090	122.661	0.981668	34.9458	584	584	0
Pc10713	277	1.55957	0.805755	0.470933	2	2	0
Pc10714	1812	22.2787	0.965803	6.33524	176	176	0
Pc10715	238	0	0	0	0	0	0
Pc10716	361	3.16343	0.994475	0.903383	5	5	0
Pc10717	213	0	0	0	0	0	0
Pc10718	210	0	0	0	0	0	0
Pc10719	219	0	0	0	0	0	0
Pc1072	524	3.91985	0.958095	1.12026	9	9	0
Pc10720	1010	6.23366	0.970326	1.74362	27	27	0
Pc10721	525	6.15429	0.931559	1.73931	14	14	0
Pc10722	468	2.99359	0.897655	0.836208	6	6	0
Pc10723	383	49.0418	0.950521	14.1348	83	83	0
Pc10724	590	3.89153	0.930626	1.21604	11	11	0
Pc10725	372	4.91129	0.994638	1.40267	8	8	0
Pc10726	224	1.99107	0.991111	0.582359	2	2	0
Pc10727	383	2.49608	0.752604	0.681193	4	4	0
Pc10728	610	3.70656	0.99509	1.06925	10	10	0
Pc10729	1512	5.05093	0.933906	1.46668	34	34	0
Pc1073	311	2.77492	0.897436	0.838897	4	4	0
Pc10730	330	2.04848	0.836858	0.592947	3	3	0
Pc10731	1359	5.58278	0.968382	1.58381	33	33	0
Pc10732	310	3.63548	0.993569	1.052	5	5	0
Pc10733	362	3.86188	0.99449	1.08106	6	6	0
Pc10734	207	0	0	0	0	0	0
Pc10735	276	4.06522	0.99278	1.1816	5	5	0
Pc10736	376	3.0133	0.965517	0.867343	5	5	0
Pc10737	402	5.72637	0.883375	1.62249	10	10	0
Pc10738	237	0	0	0	0	0	0
Pc10739	210	0	0	0	0	0	0
Pc1074	499	2.76152	0.732	0.784259	6	6	0
Pc10740	671	6.67064	0.997024	1.94409	20	20	0
Pc10741	358	1.85475	0.699164	0.546572	3	3	0
Pc10742	326	3.52147	0.938838	1.00037	5	5	0
Pc10743	274	6.4635	0.992727	1.90436	8	8	0
Pc10744	212	1.99057	0.99061	0.615323	2	2	0
Pc10745	547	8.68921	0.932482	2.50404	21	21	0
Pc10746	500	2.708	0.996008	0.913139	7	7	0
Pc10747	249	0.899598	0.896	0.261945	1	1	0
Pc10748	577	7.15078	0.99654	2.03472	18	18	0
Pc10749	420	7.07857	0.964371	2.01885	13	13	0
Pc1075	220	0	0	0	0	0	0
Pc10750	404	3.44059	0.995062	0.968677	6	6	0
Pc10751	438	4.17352	0.838269	1.19131	8	8	0
Pc10752	341	2.60997	0.880117	0.765094	4	4	0
Pc10753	358	3.2095	0.752089	0.910953	5	5	0
Pc10754	319	2.16614	0.790625	0.613394	3	3	0
Pc10755	303	3.0132	0.993421	0.861046	4	4	0
Pc10756	565	2.77522	0.936396	0.808088	7	7	0
Pc10757	243	4.52675	0.987705	1.34206	5	5	0
Pc10758	706	3.21955	0.864215	0.923856	10	10	0
Pc10759	721	3.48821	0.804709	0.995099	11	11	0
Pc1076	386	2.24611	0.808786	0.675899	4	4	0
Pc10760	823	6.79587	0.799757	1.90204	24	24	0
Pc10761	318	4.3522	0.949843	1.23065	6	6	0
Pc10762	289	3.89965	0.993103	1.12845	5	5	0
Pc10763	356	3.18258	0.994398	0.916071	5	5	0
Pc10764	850	5.99176	0.921269	1.68816	22	22	0
Pc10765	1153	8.45967	0.933276	2.43247	43	43	0
Pc10766	1400	8.47	0.990721	2.37603	51	51	0
Pc10767	452	2.98673	0.995585	0.865808	6	6	0
Pc10768	713	5.14586	0.97479	1.46366	16	16	0
Pc10769	289	4.57785	0.993103	1.35414	6	6	0
Pc1077	235	1.94894	0.983051	0.5551	2	2	0
Pc10770	1040	5.93077	0.98367	1.69332	27	27	0
Pc10771	267	0.925094	0.921642	0.244285	1	1	0
Pc10772	226	0	0	0	0	0	0
Pc10773	414	3.93961	0.913253	1.10283	7	7	0
Pc10774	479	4.3215	0.995833	1.22551	9	9	0
Pc10775	369	3.5393	0.994595	1.06056	6	6	0
Pc10776	201	0	0	0	0	0	0
Pc10777	278	5.79496	0.960573	1.64234	7	7	0
Pc10778	358	0.659218	0.657382	0.182191	1	1	0
Pc10779	211	0.957346	0.95283	0.30912	1	1	0
Pc1078	233	1.86266	0.957265	0.559865	2	2	0
Pc10780	334	4.10479	0.99403	1.17169	6	6	0
Pc10781	226	0	0	0	0	0	0
Pc10782	250	0.892	0.888446	0.260897	1	1	0
Pc10783	706	5.78895	0.881188	1.66294	18	18	0
Pc10784	456	3.63596	0.864333	1.00125	7	7	0
Pc10785	617	2.58671	0.915858	0.739983	7	7	0
Pc10786	483	2.43685	0.995868	0.675199	5	5	0
Pc10787	1060	8.01887	0.99246	2.39976	39	39	0
Pc10788	410	2.71463	0.958637	0.795417	5	5	0
Pc10789	327	1.88073	0.875	0.598387	3	3	0
Pc1079	895	3.26704	0.919643	0.947391	13	13	0
Pc10790	433	6.43418	0.995392	1.8076	12	12	0
Pc10791	376	3.7633	0.994695	1.04081	6	6	0
Pc10792	1857	27.0506	0.995694	7.72716	220	220	0
Pc10793	450	7.70222	0.995565	2.17414	15	15	0
Pc10794	298	0	0	0	0	0	0
Pc10795	715	6.39301	0.945531	1.82445	20	20	0
Pc10796	307	1.53746	0.766234	0.424914	2	2	0
Pc10797	654	24.2278	0.99542	6.78172	68	68	0
Pc10798	332	2.2259	0.963964	0.785834	4	4	0
Pc10799	679	4.84831	0.955882	1.34483	14	14	0
Pc108	577	3.19931	0.908304	0.904322	8	8	0
Pc1080	338	2.76331	0.938053	0.771884	4	4	0
Pc10800	408	3.8848	0.91198	1.11904	7	7	0
Pc10801	467	3.34475	0.811966	0.977665	7	7	0
Pc10802	576	3.22396	0.920277	0.905892	8	8	0
Pc10803	375	3.46667	0.968085	1.04359	6	6	0
Pc10804	270	3.53704	0.915129	0.966285	4	4	0
Pc10805	298	1.38926	0.782609	0.437746	2	2	0
Pc10806	1332	229.485	0.972993	64.4408	1316	1316	0
Pc10807	396	1.77273	0.942065	0.494123	3	3	0
Pc10808	207	0	0	0	0	0	0
Pc10809	364	1.20604	0.731507	0.358375	2	2	0
Pc1081	331	3.57402	0.816265	0.98526	5	5	0
Pc10810	1152	17.3472	0.998265	5.32212	94	94	0
Pc10811	230	0	0	0	0	0	0
Pc10812	417	3.89209	0.995215	1.09489	7	7	0
Pc10813	366	1.22404	0.610354	0.356417	2	2	0
Pc10814	414	3.83333	0.995181	1.10283	7	7	0
Pc10815	221	0	0	0	0	0	0
Pc10816	308	3.02597	0.841424	0.847068	4	4	0
Pc10817	210	0.995238	0.990521	0.310592	1	1	0
Pc10818	1261	252.222	0.998415	71.3794	1380	1380	0
Pc10819	280	1.48214	0.80427	0.465887	2	2	0
Pc1082	230	0	0	0	0	0	0
Pc10820	359	1.90251	0.888889	0.545049	3	3	0
Pc10821	334	2.77246	0.934328	0.781128	4	4	0
Pc10822	562	12.1068	0.849023	3.36566	29	29	0
Pc10823	461	4.16486	0.859307	1.41484	10	10	0
Pc10824	308	2.94481	0.7411	0.847068	4	4	0
Pc10825	465	1.46882	0.978541	0.420801	3	3	0
Pc10826	261	0.835249	0.832061	0.249901	1	1	0
Pc10827	323	3.65325	0.993827	1.00966	5	5	0
Pc10828	408	16.9093	0.987775	4.7959	30	30	0
Pc10829	299	3.01338	0.993333	0.872565	4	4	0
Pc1083	674	6.0727	0.997037	1.74189	18	18	0
Pc10830	293	2.36177	0.952381	0.667825	3	3	0
Pc10831	376	3.44681	0.994695	1.04081	6	6	0
Pc10832	289	7.14187	0.97931	2.0312	9	5	4
Pc10833	327	3.64526	0.957317	0.997312	5	5	0
Pc10834	769	11.7958	0.997403	3.73195	44	44	0
Pc10835	281	10.1246	0.865248	3.01749	13	13	0
Pc10836	336	3.37798	0.931751	0.970599	5	5	0
Pc10837	1996	12.3808	0.991487	3.56184	109	109	0
Pc10838	212	0	0	0	0	0	0
Pc10839	219	0.776256	0.772727	0.297828	1	1	0
Pc1084	437	5.0778	0.780822	1.49255	10	10	0
Pc10840	356	3.12921	0.960784	0.916071	5	5	0
Pc10841	388	4.08763	0.994859	1.17673	7	7	0
Pc10842	742	3.00943	0.997308	0.879033	10	10	0
Pc10843	412	3.24757	0.995157	0.949867	6	6	0
Pc10844	204	0	0	0	0	0	0
Pc10845	544	5.45588	0.891743	1.55867	13	13	0
Pc10846	298	0.744966	0.742475	0.218873	1	1	0
Pc10847	901	193.362	0.997783	54.2932	750	750	0
Pc10848	700	380.159	0.96719	109.018	1170	1170	0
Pc10849	264	1.85606	0.924528	0.494123	2	2	0
Pc1085	538	5.60781	0.957328	1.57605	13	13	0
Pc10850	248	0.927419	0.923695	0.263001	1	1	0
Pc10851	204	0	0	0	0	0	0
Pc10852	659	14.6859	0.898485	4.35488	44	44	0
Pc10853	371	3.87062	0.956989	1.05484	6	6	0
Pc10854	2474	248.061	0.999192	70.4443	2672	2672	0
Pc10855	379	2.92612	0.865789	0.860478	5	5	0
Pc10856	261	1.76245	0.877863	0.499802	2	2	0
Pc10857	281	0.782918	0.780142	0.232115	1	1	0
Pc10858	588	3.5102	0.906621	1.10926	10	10	0
Pc10859	260	1.78077	0.927203	0.501725	2	2	0
Pc1086	395	6.5519	0.994949	1.9815	12	12	0
Pc10860	1217	207.265	0.986043	59.2217	1105	1105	0
Pc10861	817	11.175	0.997555	3.19335	40	40	0
Pc10862	263	0.912548	0.909091	0.248001	1	1	0
Pc10863	297	3.11111	0.993289	0.878441	4	4	0
Pc10864	224	0	0	0	0	0	0
Pc10865	201	0	0	0	0	0	0
Pc10866	324	3.29938	0.935385	1.00655	5	5	0
Pc10867	309	19.5793	0.993548	5.6992	27	27	0
Pc10868	1623	30.5527	0.998768	8.76086	218	218	0
Pc10869	542	6.80443	0.996317	1.92544	16	16	0
Pc1087	363	1.21763	0.782967	0.359362	2	2	0
Pc10870	247	0	0	0	0	0	0
Pc10871	271	3.91513	0.992647	1.2034	5	5	0
Pc10872	291	3.78007	0.914384	1.12069	5	5	0
Pc10873	208	0	0	0	0	0	0
Pc10874	277	2.54874	0.881295	0.7064	3	3	0
Pc10875	780	2.7359	0.916773	0.836208	10	10	0
Pc10876	1966	11.6612	0.990341	3.38396	102	102	0
Pc10877	315	1.95873	0.927215	0.621183	3	3	0
Pc10878	256	1.78125	0.984436	0.509564	2	2	0
Pc10879	374	0.566845	0.565333	0.174396	1	1	0
Pc1088	357	3.2381	0.994413	0.913505	5	5	0
Pc10880	250	1.82	0.952191	0.521794	2	2	0
Pc10881	1559	13.6895	0.932051	3.38881	81	81	0
Pc10882	377	3.57029	0.812169	1.03805	6	6	0
Pc10883	286	2.31818	0.940767	0.68417	3	3	0
Pc10884	327	2.84404	0.865854	0.79785	4	4	0
Pc10885	457	10.5098	0.960699	3.1399	22	22	0
Pc10886	230	1.74783	0.87013	0.567167	2	2	0
Pc10887	219	0	0	0	0	0	0
Pc10888	205	0	0	0	0	0	0
Pc10889	290	3.12069	0.876289	0.899644	4	4	0
Pc1089	377	6.11406	0.910053	1.73009	10	10	0
Pc10890	440	4.19091	0.739229	1.18589	8	8	0
Pc10891	328	4.10976	0.993921	1.19313	6	6	0
Pc10892	486	2.78601	0.995893	0.805237	6	6	0
Pc10893	331	2.77341	0.993976	0.788208	4	4	0
Pc10894	595	14.8739	0.932886	4.16558	38	37	1
Pc10895	205	0	0	0	0	0	0
Pc10896	390	15.9897	0.938619	4.51552	27	27	0
Pc10897	721	12.1803	0.937673	3.43762	38	38	0
Pc10898	288	1.60764	0.99308	0.452946	2	2	0
Pc10899	394	1.63706	0.792405	0.496631	3	3	0
Pc109	272	1.66176	0.992674	0.47959	2	2	0
Pc1090	715	4.84895	0.997207	1.36834	15	15	0
Pc10900	285	3.21754	0.874126	0.915428	4	4	0
Pc10901	264	3.37879	0.992453	0.988246	4	4	0
Pc10902	228	1.88158	0.991266	0.858213	3	3	0
Pc10903	329	4.17933	0.933333	1.1895	6	6	0
Pc10904	685	3.27299	0.947522	0.952178	10	10	0
Pc10905	208	0	0	0	0	0	0
Pc10906	2188	489.831	0.970306	138.706	4653	4653	0
Pc10907	1139	10.2941	0.931579	3.03502	53	53	0
Pc10908	389	3.39332	0.994872	1.00603	6	6	0
Pc10909	408	3.45588	0.814181	0.95918	6	6	0
Pc1091	205	0.995122	0.990291	0.318167	1	1	0
Pc10910	320	2.04062	0.906542	0.611477	3	3	0
Pc10911	282	3.25177	0.992933	0.925166	4	4	0
Pc10912	3360	136.542	0.999405	39.0763	2013	2013	0
Pc10913	251	1.71315	0.968254	0.519715	2	2	0
Pc10914	251	2.55777	0.849206	0.779572	3	3	0
Pc10915	297	3.85522	0.973154	1.09805	5	5	0
Pc10916	289	2.24567	0.944828	0.677068	3	3	0
Pc10917	295	2.98983	0.983108	0.884396	4	4	0
Pc10918	2485	12.6467	0.963395	3.64836	139	139	0
Pc10919	253	0	0	0	0	0	0
Pc1092	357	1.89636	0.648045	0.548103	3	3	0
Pc10920	2257	16.8839	0.999114	4.76828	165	165	0
Pc10921	447	2.05369	0.700893	0.583662	4	4	0
Pc10922	213	0.985915	0.981308	0.306217	1	1	0
Pc10923	662	10.4048	0.99095	3.15283	32	32	0
Pc10924	369	1.24661	0.791892	0.353519	2	2	0
Pc10925	246	0.979675	0.975709	0.265139	1	1	0
Pc10926	1710	13.3018	0.998831	3.77614	99	99	0
Pc10927	234	0.995726	0.991489	0.278736	1	1	0
Pc10928	284	1.57042	0.905263	0.459326	2	2	0
Pc10929	658	16.2477	0.996965	4.55975	46	46	0
Pc1093	849	39.9152	0.982353	11.2932	147	147	0
Pc10930	302	0	0	0	0	0	0
Pc10931	269	1.73978	0.962963	0.484938	2	2	0
Pc10932	509	2.28684	0.796078	0.640709	5	5	0
Pc10933	603	13.9884	0.918874	4.32665	40	40	0
Pc10934	542	5.22325	0.996317	1.44408	12	12	0
Pc10935	337	13.7656	0.928994	4.25796	22	22	0
Pc10936	299	0.719064	0.716667	0.218141	1	1	0
Pc10937	212	0.995283	0.99061	0.307661	1	1	0
Pc10938	204	0	0	0	0	0	0
Pc10939	278	1.58993	0.792115	0.469239	2	2	0
Pc1094	517	4.32689	0.73166	1.38775	11	11	0
Pc10940	2457	88.2035	0.989015	25.1393	947	947	0
Pc10941	302	1.55298	0.993399	0.431949	2	2	0
Pc10942	464	12.2759	0.995699	3.37367	24	24	0
Pc10943	334	3.50299	0.99403	0.976411	5	5	0
Pc10944	224	0	0	0	0	0	0
Pc10945	286	1.53846	0.808362	0.456113	2	2	0
Pc10946	398	3.57789	0.987469	0.98328	6	6	0
Pc10947	302	0.745033	0.742574	0.215974	1	1	0
Pc10948	248	0	0	0	0	0	0
Pc10949	795	14.2189	0.866834	4.10215	50	50	0
Pc1095	291	0.773196	0.770548	0.224138	1	1	0
Pc10950	457	3.59519	0.995633	0.999058	7	7	0
Pc10951	243	0.925926	0.922131	0.268412	1	1	0
Pc10952	838	8.67064	0.909416	2.49066	32	32	0
Pc10953	1222	69.6097	0.992641	19.7487	370	370	0
Pc10954	636	15.3695	0.99686	4.40981	43	43	0
Pc10955	360	2.44444	0.692521	0.724714	4	4	0
Pc10956	242	1.90909	0.99177	0.539043	2	2	0
Pc10957	302	2.25166	0.983498	0.647923	3	3	0
Pc10958	564	14.5035	0.950442	4.16325	36	36	0
Pc10959	222	0	0	0	0	0	0
Pc1096	623	5.05939	0.996795	1.46571	14	14	0
Pc10960	467	1.47966	0.925214	0.418999	3	3	0
Pc10961	343	2.67347	0.976744	0.760632	4	4	0
Pc10962	502	2.77689	0.996024	0.779572	6	6	0
Pc10963	319	1.32915	0.93125	0.408929	2	2	0
Pc10964	212	0	0	0	0	0	0
Pc10965	342	2.51462	0.755102	0.762856	4	4	0
Pc10966	548	13.0839	0.985428	3.80871	32	32	0
Pc10967	345	1.9971	0.708092	0.567167	3	3	0
Pc10968	202	0.811881	0.807882	0.322892	1	1	0
Pc10969	408	2.28186	0.92176	0.639453	4	4	0
Pc1097	552	6.56159	0.983725	1.89056	16	16	0
Pc10970	214	0.995327	0.990698	0.304786	1	1	0
Pc10971	788	4.90863	0.99493	1.40712	17	17	0
Pc10972	1263	13.8464	0.980222	3.97646	77	77	0
Pc10973	419	2.23628	0.721429	0.622666	4	4	0
Pc10974	249	0.851406	0.848	0.261945	1	1	0
Pc10975	386	2.90933	0.855297	0.844873	5	5	0
Pc10976	1119	14.664	0.998214	4.13844	71	71	0
Pc10977	498	5.28514	0.995992	1.4407	11	11	0
Pc10978	214	0	0	0	0	0	0
Pc10979	472	2.01271	0.852008	0.552748	4	4	0
Pc1098	477	4.79874	0.91841	1.36738	10	10	0
Pc10980	432	2.08796	0.882217	0.75491	5	5	0
Pc10981	253	0	0	0	0	0	0
Pc10982	369	3.01355	0.994595	0.883797	5	5	0
Pc10983	212	0.995283	0.99061	0.307661	1	1	0
Pc10984	284	4.64437	0.992982	1.37798	6	6	0
Pc10985	230	0.917391	0.91342	0.283584	1	1	0
Pc10986	554	17.0126	0.996396	4.82706	41	41	0
Pc10987	1967	12.4143	0.992378	3.44856	104	104	0
Pc10988	337	13.3739	0.973373	3.87087	20	20	0
Pc10989	679	97.7261	0.995588	27.4729	286	286	0
Pc1099	201	0	0	0	0	0	0
Pc10990	334	4.26347	0.99403	1.17169	6	6	0
Pc10991	1117	9.77171	0.998211	2.80283	48	48	0
Pc10992	293	2.18771	0.918367	0.667825	3	3	0
Pc10993	1165	15.721	0.998285	4.42293	79	79	0
Pc10994	206	0	0	0	0	0	0
Pc10995	589	8.1562	0.884746	2.32548	21	21	0
Pc10996	350	6.48571	0.985755	1.86355	10	10	0
Pc10997	688	13.6555	0.988389	3.88691	41	41	0
Pc10998	369	4.25745	0.994595	1.23732	7	7	0
Pc10999	292	2.25685	0.822526	0.670112	3	3	0
Pc11	326	5.73006	0.88685	1.60059	8	8	0
Pc110	278	0.845324	0.842294	0.23462	1	1	0
Pc1100	317	0.716088	0.713836	0.205755	1	1	0
Pc11000	528	15.2519	0.996219	4.94123	40	40	0
Pc11001	201	0.681592	0.678218	0.324499	1	1	0
Pc11002	1082	6.32163	0.944598	1.86872	31	31	0
Pc11003	720	3.45278	0.997226	0.996481	11	11	0
Pc11004	1565	16.3636	0.998723	4.79283	115	115	0
Pc11005	665	4.08421	0.996997	1.17698	12	12	0
Pc11006	401	3.44638	0.873134	0.975924	6	6	0
Pc11007	385	3.63117	0.826425	1.01648	6	6	0
Pc11008	371	7.94879	0.948925	2.28548	13	13	0
Pc11009	537	14.7877	0.890335	4.37257	36	36	0
Pc1101	672	4.87798	0.811293	1.35884	14	14	0
Pc11010	899	51.5239	0.92	14.7281	203	203	0
Pc11011	334	0.715569	0.713433	0.195282	1	1	0
Pc11012	406	2.66502	0.756757	0.803254	5	5	0
Pc11013	517	13.5706	0.916988	3.78477	30	30	0
Pc11014	1525	19.8085	0.988204	5.64564	132	132	0
Pc11015	490	1.45714	0.645621	0.399332	3	3	0
Pc11016	704	7.96165	0.828369	2.3162	25	25	0
Pc11017	798	4.01629	0.813517	1.14428	14	14	0
Pc11018	302	3.66225	0.993399	1.07987	5	5	0
Pc11019	243	0.995885	0.991803	0.268412	1	1	0
Pc1102	201	0	0	0	0	0	0
Pc11020	315	2.2	0.78481	0.621183	3	3	0
Pc11021	273	2.62637	0.970803	0.71675	3	3	0
Pc11022	262	2.58779	0.992395	0.746842	3	3	0
Pc11023	860	5.62558	0.923345	1.66853	22	22	0
Pc11024	255	3.53725	0.992188	1.02313	4	4	0
Pc11025	319	4.63636	0.99375	1.43125	7	7	0
Pc11026	328	4.93902	0.993921	1.39198	7	7	0
Pc11027	248	2.7621	0.991968	0.789003	3	3	0
Pc11028	1054	5.81973	0.983886	1.73271	28	28	0
Pc11029	611	2.28314	0.937908	0.6405	6	6	0
Pc1103	664	7.07681	0.978947	2.16104	22	22	0
Pc11030	1352	16.1302	0.988174	4.58306	95	95	0
Pc11031	482	14.5332	0.983437	4.0596	30	30	0
Pc11032	380	3.65	0.994751	1.02986	6	6	0
Pc11033	468	3.89316	0.995736	1.11494	8	8	0
Pc11034	690	3.75217	0.939219	1.13433	12	12	0
Pc11035	368	2.34783	0.815718	0.708959	4	4	0
Pc11036	329	2.769	0.869697	0.793	4	4	0
Pc11037	600	2.725	0.840266	0.760949	7	7	0
Pc11038	596	16.9581	0.981575	4.81521	44	44	0
Pc11039	236	0	0	0	0	0	0
Pc1104	311	2.28617	0.820513	0.629173	3	3	0
Pc11040	651	19.8157	0.935583	5.71088	57	57	0
Pc11041	1038	19.5896	0.976901	5.59244	89	89	0
Pc11042	237	1.78481	0.97479	0.550415	2	2	0
Pc11043	277	7.42599	0.892086	2.1192	9	9	0
Pc11044	241	0	0	0	0	0	0
Pc11045	741	271.991	0.997305	77.1952	877	877	0
Pc11046	433	3.28406	0.988479	0.9038	6	6	0
Pc11047	2128	13.8623	0.992015	3.95391	129	129	0
Pc11048	516	3.13953	0.984526	1.13763	9	9	0
Pc11049	334	2.69162	0.964179	0.781128	4	4	0
Pc1105	248	0.947581	0.943775	0.263001	1	1	0
Pc11050	326	2.67178	0.993884	0.800297	4	4	0
Pc11051	289	3.96886	0.993103	1.12845	5	5	0
Pc11052	275	3.41818	0.992754	0.948716	4	4	0
Pc11053	899	15.4705	0.983333	4.49822	62	62	0
Pc11054	252	0.924603	0.920949	0.258826	1	1	0
Pc11055	239	1.86192	0.9875	0.545809	2	2	0
Pc11056	1425	14.4351	0.979663	4.11942	90	90	0
Pc11057	474	1.40295	0.911579	0.275208	2	2	0
Pc11058	809	110.192	0.997531	30.9593	384	384	0
Pc11059	755	47.9669	0.958995	13.6496	158	158	0
Pc1106	580	4.76379	0.982788	1.34947	12	12	0
Pc11060	304	1.44408	0.767213	0.429107	2	2	0
Pc11061	312	2.97756	0.926518	0.836208	4	4	0
Pc11062	442	2.13575	0.923251	0.590264	4	4	0
Pc11063	329	1.39818	0.793939	0.3965	2	2	0
Pc11064	236	0	0	0	0	0	0
Pc11065	774	71.7158	0.997419	20.8144	247	247	0
Pc11066	257	1.76654	0.879845	0.507582	2	2	0
Pc11067	268	0.757463	0.754647	0.243374	1	1	0
Pc11068	577	4.22704	0.99654	1.24344	11	11	0
Pc11069	332	4.10241	0.993994	1.17875	6	6	0
Pc1107	319	0	0	0	0	0	0
Pc11070	512	3.91211	0.996101	1.14652	9	9	0
Pc11071	210	0	0	0	0	0	0
Pc11072	397	3.99496	0.768844	1.15005	7	7	0
Pc11073	243	0	0	0	0	0	0
Pc11074	311	0	0	0	0	0	0
Pc11075	320	4.39062	0.993769	1.22295	6	6	0
Pc11076	806	11.7581	0.800496	3.39878	42	42	0
Pc11077	216	0	0	0	0	0	0
Pc11078	717	2.89958	0.497214	0.818714	9	9	0
Pc11079	299	2.40134	0.993333	0.654424	3	3	0
Pc1108	645	5.57984	0.996904	1.61797	16	16	0
Pc11080	512	2.16211	0.992203	0.636955	5	5	0
Pc11081	214	0.995327	0.990698	0.304786	1	1	0
Pc11082	310	4.45806	0.993569	1.2624	6	6	0
Pc11083	219	0	0	0	0	0	0
Pc11084	268	1.63433	0.814126	0.486748	2	2	0
Pc11085	265	0	0	0	0	0	0
Pc11086	1049	14.3241	0.998095	4.10372	66	66	0
Pc11087	242	2.75207	0.934156	0.808565	3	3	0
Pc11088	212	0	0	0	0	0	0
Pc11089	348	3.33621	0.891117	0.93713	5	5	0
Pc1109	511	3.57534	0.941406	1.02112	8	8	0
Pc11090	286	3.64685	0.815331	1.14028	5	5	0
Pc11091	347	3.21326	0.887931	0.93983	5	5	0
Pc11092	644	9.01863	0.851163	2.532	25	25	0
Pc11093	258	0	0	0	0	0	0
Pc11094	274	5.13504	0.883636	1.42827	6	6	0
Pc11095	224	0.973214	0.968889	0.29118	1	1	0
Pc11096	552	12.4837	0.898734	3.54479	30	30	0
Pc11097	346	4.60694	0.933718	1.31957	7	7	0
Pc11098	367	3.93733	0.994565	1.06634	6	6	0
Pc11099	302	2.30132	0.993399	0.647923	3	3	0
Pc111	229	1.9476	0.991304	0.569644	2	2	0
Pc1110	956	23.9508	0.99791	6.75439	99	99	0
Pc11100	344	3.96802	0.976812	1.13763	6	6	0
Pc11101	1126	124.216	0.946761	34.8133	601	601	0
Pc11102	1458	20.5405	0.998629	6.39716	143	143	0
Pc11103	201	0	0	0	0	0	0
Pc11104	299	1.58863	0.9	0.436282	2	2	0
Pc11105	300	0.72	0.717608	0.217414	1	1	0
Pc11106	3256	139.318	0.989254	40.1041	2002	2002	0
Pc11107	533	4.28893	0.996255	1.22372	10	10	0
Pc11108	661	25.5643	0.978852	7.30196	74	74	0
Pc11109	533	18.1276	0.996255	5.01725	41	41	0
Pc1111	204	0	0	0	0	0	0
Pc11110	269	0.788104	0.785185	0.242469	1	1	0
Pc11111	298	3.79866	0.993311	1.09437	5	5	0
Pc11112	373	3.68097	0.994652	1.04918	6	6	0
Pc11113	276	4.18841	0.99278	1.1816	5	5	0
Pc11114	453	20.5254	0.995595	5.75931	40	40	0
Pc11115	495	3.23838	0.995968	0.922363	7	7	0
Pc11116	968	17.7045	0.927761	4.91877	73	73	0
Pc11117	248	1.87903	0.991968	0.526002	2	2	0
Pc11118	417	4.06715	0.995215	1.09489	7	7	0
Pc11119	2136	83.9522	0.999064	23.7873	779	779	0
Pc1112	326	5.45706	0.941896	1.60059	8	8	0
Pc11120	205	0.995122	0.990291	0.318167	1	1	0
Pc11121	373	1.82574	0.780749	0.524592	3	3	0
Pc11122	218	0	0	0	0	0	0
Pc11123	268	0.86194	0.858736	0.243374	1	1	0
Pc11124	220	0	0	0	0	0	0
Pc11125	267	1.71536	0.962687	0.488571	2	2	0
Pc11126	360	1.33333	0.839335	0.362357	2	2	0
Pc11127	386	16.5026	0.989664	4.73129	28	28	0
Pc11128	802	15.4975	0.997509	4.39166	54	54	0
Pc11129	243	0	0	0	0	0	0
Pc1113	383	5.32637	0.979167	1.53268	9	9	0
Pc11130	903	19.3511	0.997788	6.35629	88	88	0
Pc11131	356	7.12921	0.980392	2.01536	11	11	0
Pc11132	551	3.72595	0.905797	1.06537	9	9	0
Pc11133	519	3.58189	0.955769	1.00538	8	8	0
Pc11134	335	4.17015	0.994048	1.1682	6	6	0
Pc11135	243	2.5144	0.868852	0.805237	3	3	0
Pc11136	260	1.83462	0.984674	0.501725	2	2	0
Pc11137	310	1.57742	0.958199	0.631202	3	3	0
Pc11138	502	3.26096	0.996024	0.909501	7	7	0
Pc11139	2545	123.105	0.999214	35.4184	1382	1381	1
Pc1114	652	5.39571	0.883614	1.50056	15	15	0
Pc11140	273	1.7619	0.992701	0.477833	2	2	0
Pc11141	235	0	0	0	0	0	0
Pc11142	471	1.93631	0.756356	0.553921	4	4	0
Pc11143	2609	13.2365	0.964751	3.77496	151	151	0
Pc11144	377	2.30769	0.875661	0.692034	4	4	0
Pc11145	699	6.2475	0.997143	1.7729	19	19	0
Pc11146	224	0	0	0	0	0	0
Pc11147	416	3.37981	0.7506	0.940734	6	6	0
Pc11148	360	2.66667	0.803324	0.724714	4	4	0
Pc11149	408	4.94118	0.836186	1.43877	9	9	0
Pc1115	397	3.56927	0.927136	0.985757	6	6	0
Pc11150	260	0.730769	0.727969	0.250862	1	1	0
Pc11151	242	2.64876	0.942387	0.808565	3	3	0
Pc11152	797	11.6098	0.908521	3.35532	41	41	0
Pc11153	737	17.5685	0.99729	4.86748	55	55	0
Pc11154	372	1.8414	0.702413	0.526002	3	3	0
Pc11155	264	0	0	0	0	0	0
Pc11156	1546	237.271	0.998707	67.9243	1610	1610	0
Pc11157	384	0.598958	0.597403	0.169855	1	1	0
Pc11158	2527	12.4725	0.961234	3.5361	137	137	0
Pc11159	210	0.995238	0.990521	0.310592	1	1	0
Pc1116	820	36.2171	0.997564	10.2609	129	129	0
Pc11160	272	2.28309	0.835165	0.719385	3	3	0
Pc11161	1532	8.32702	0.972603	2.42675	57	57	0
Pc11162	286	3.12587	0.993031	0.912227	4	4	0
Pc11163	292	0.667808	0.665529	0.223371	1	1	0
Pc11164	357	3.78151	0.815642	1.09621	6	6	0
Pc11165	415	5.93976	0.927885	1.72883	11	11	0
Pc11166	535	2.56449	0.934701	0.731487	6	6	0
Pc11167	576	2.77083	0.87175	0.792656	7	7	0
Pc11168	1299	87.0069	0.998462	24.6034	490	490	0
Pc11169	466	3.37554	0.980728	0.979763	7	7	0
Pc1117	723	5.07469	0.997238	1.44341	16	16	0
Pc11170	219	0.995434	0.990909	0.297828	1	1	0
Pc11171	223	2.22422	0.991071	0.877456	3	3	0
Pc11172	314	3.64968	0.993651	1.0386	5	5	0
Pc11173	346	1.34104	0.757925	0.377019	2	2	0
Pc11174	221	0.995475	0.990991	0.295132	1	1	0
Pc11175	768	333.143	0.997399	95.2036	1121	1121	0
Pc11176	624	15.2821	0.9376	4.39009	42	42	0
Pc11177	311	2.97749	0.977564	0.838897	4	4	0
Pc11178	963	10.2243	0.966805	2.9124	43	43	0
Pc11179	236	0	0	0	0	0	0
Pc1118	2203	17.0359	0.965064	4.97398	168	168	0
Pc11180	262	0	0	0	0	0	0
Pc11181	1087	55.8988	0.966912	15.841	264	264	0
Pc11182	384	6.54427	0.994805	2.03826	12	12	0
Pc11183	399	2.82206	0.8525	0.817346	5	5	0
Pc11184	330	2.79091	0.978852	0.790597	4	4	0
Pc11185	365	16.9288	0.972678	4.82481	27	27	0
Pc11186	280	0.739286	0.736655	0.232944	1	1	0
Pc11187	284	4.00704	0.926316	1.14831	5	5	0
Pc11188	246	0	0	0	0	0	0
Pc11189	220	0.872727	0.868778	0.296474	1	1	0
Pc1119	1216	6.94984	0.998357	1.98462	37	37	0
Pc11190	205	0	0	0	0	0	0
Pc11191	857	12.1062	0.997669	3.42484	45	45	0
Pc11192	2717	66.0298	0.991906	19.7329	822	822	0
Pc11193	357	1.30532	0.678771	0.365402	2	2	0
Pc11194	376	17.5106	0.994695	5.03059	29	29	0
Pc11195	343	3.81341	0.994186	1.14095	6	6	0
Pc11196	307	4.26059	0.993506	1.27474	6	6	0
Pc11197	679	11.8027	0.798529	3.36207	35	35	0
Pc11198	320	2.75937	0.707165	0.815303	4	4	0
Pc11199	970	16.9052	0.981462	4.77414	71	71	0
Pc112	363	5.65565	0.994505	1.61713	9	9	0
Pc1120	269	7.42751	0.992593	2.18222	9	1	8
Pc11200	286	1.57343	0.972125	0.456113	2	2	0
Pc11201	265	7.69057	0.992481	2.21516	9	9	0
Pc11202	572	15.5787	0.987784	4.44711	39	39	0
Pc11203	373	2.38338	0.909091	0.699455	4	4	0
Pc11204	269	0.747212	0.744444	0.242469	1	1	0
Pc11205	318	2.1761	0.896552	0.615323	3	3	0
Pc11206	232	2.82759	0.991416	0.843417	3	3	0
Pc11207	286	3.05944	0.940767	0.912227	4	4	0
Pc11208	752	10.1303	0.981408	2.7755	32	32	0
Pc11209	204	0	0	0	0	0	0
Pc1121	272	2.53676	0.871795	0.719385	3	3	0
Pc11210	247	0	0	0	0	0	0
Pc11211	445	2.53034	0.811659	0.732856	5	5	0
Pc11212	229	0	0	0	0	0	0
Pc11213	373	11.2413	0.938503	3.32241	19	19	0
Pc11214	226	1.90265	0.947137	0.577206	2	2	0
Pc11215	233	1.92704	0.991453	0.559865	2	2	0
Pc11216	323	2.16718	0.993827	0.605798	3	3	0
Pc11217	283	2.33922	0.827465	0.691423	3	3	0
Pc11218	385	3.52468	0.994819	1.01648	6	6	0
Pc11219	347	4.07781	0.939655	1.1278	6	6	0
Pc1122	347	1.39481	0.882184	0.375932	2	2	0
Pc11220	290	0.731034	0.728522	0.224911	1	1	0
Pc11221	429	3.78555	0.832558	1.06426	7	7	0
Pc11222	606	3.30363	0.874794	0.968677	9	9	0
Pc11223	414	5.20773	0.877108	1.57546	10	10	0
Pc11224	375	3.312	0.992021	1.04359	6	6	0
Pc11225	1237	12.2918	0.973344	3.48003	66	66	0
Pc11226	232	0	0	0	0	0	0
Pc11227	454	16.8899	0.995604	5.0283	35	35	0
Pc11228	231	0	0	0	0	0	0
Pc11229	367	4.30518	0.994565	1.42178	8	8	0
Pc1123	304	3.78947	0.993443	1.07277	5	5	0
Pc11230	207	0	0	0	0	0	0
Pc11231	399	1.81955	0.685	0.490408	3	3	0
Pc11232	308	4.42532	0.970874	1.2706	6	6	0
Pc11233	211	0	0	0	0	0	0
Pc11234	782	15.6739	0.997446	4.42057	53	53	0
Pc11235	302	0.403974	0.40264	0.215974	1	1	0
Pc11236	263	1.80228	0.935606	0.496002	2	2	0
Pc11237	914	96.5886	0.994536	27.4027	384	384	0
Pc11238	221	0.972851	0.968468	0.295132	1	1	0
Pc11239	514	9.90467	0.908738	2.91859	23	23	0
Pc1124	391	5.89514	0.977041	1.66814	10	10	0
Pc11240	825	9.12364	0.941889	2.60897	33	33	0
Pc11241	400	6.335	0.780549	1.79367	11	11	0
Pc11242	355	3.89577	0.994382	1.10238	6	6	0
Pc11243	545	4.28624	0.996337	1.19677	10	10	0
Pc11244	342	3.24269	0.994169	0.953571	5	5	0
Pc11245	277	2.32491	0.953237	0.7064	3	3	0
Pc11246	221	2.83258	0.990991	0.885397	3	3	0
Pc11247	1140	121.146	0.998247	33.9853	594	594	0
Pc11248	694	14.6412	0.997122	4.13525	44	44	0
Pc11249	216	0	0	0	0	0	0
Pc1125	551	5.64065	0.956522	1.65724	14	14	0
Pc11250	673	13.3343	0.982196	4.26429	44	44	0
Pc11251	541	14.9372	0.931734	4.21968	35	35	0
Pc11252	1435	10.4892	0.998607	3.04531	67	67	0
Pc11253	364	1.14011	0.821918	0.358375	2	2	0
Pc11254	332	6.16566	0.963964	1.76813	9	9	0
Pc11255	358	2.52514	0.830084	0.728762	4	4	0
Pc11256	1610	65.3199	0.941651	18.6355	460	460	0
Pc11257	333	4.21922	0.994012	1.17521	6	6	0
Pc11258	359	3.35097	0.905556	0.908415	5	5	0
Pc11259	612	4.84641	0.983687	1.38548	13	13	0
Pc1126	241	6.0249	0.975207	1.89448	7	7	0
Pc11260	233	0	0	0	0	0	0
Pc11261	209	0	0	0	0	0	0
Pc11262	298	3.79195	0.993311	1.09437	5	5	0
Pc11263	600	4.80333	0.900166	1.41319	13	13	0
Pc11264	517	4.19149	0.945946	1.26159	10	10	0
Pc11265	1679	8.02263	0.958333	2.33082	60	60	0
Pc11266	680	3.30588	0.969163	0.95918	10	10	0
Pc11267	774	6.94832	0.997419	1.93819	23	23	0
Pc11268	351	3.93162	0.928977	1.11494	6	6	0
Pc11269	2246	12.0232	0.99911	3.42674	118	118	0
Pc1127	263	0.927757	0.924242	0.248001	1	1	0
Pc11270	223	0	0	0	0	0	0
Pc11271	1454	161.962	0.998625	46.3837	1034	1034	0
Pc11272	394	2.89848	0.994937	0.827719	5	5	0
Pc11273	487	14.3922	0.94877	4.15185	31	31	0
Pc11274	1061	13.8973	0.947269	4.42615	72	72	0
Pc11275	1562	378.32	0.975688	108.401	2596	2596	0
Pc11276	677	4.16544	0.89823	1.15612	12	12	0
Pc11277	2265	78.174	0.974846	22.3461	776	776	0
Pc11278	686	492.636	0.997089	140.337	1476	1476	0
Pc11279	1733	10.5563	0.998847	2.97329	79	79	0
Pc1128	345	1.98841	0.858382	0.567167	3	3	0
Pc11280	398	8.09045	0.929825	2.29432	14	6	8
Pc11281	417	2.84652	0.784689	0.782065	5	5	0
Pc11282	388	2.31701	0.910026	0.672415	4	4	0
Pc11283	351	2.65527	0.940341	0.743296	4	4	0
Pc11284	221	0	0	0	0	0	0
Pc11285	808	9.95668	0.930779	2.82531	35	35	0
Pc11286	1478	134.628	0.987153	37.9077	859	859	0
Pc11287	399	2.7218	0.775	0.817346	5	5	0
Pc11288	351	17.5499	0.994318	5.01725	27	27	0
Pc11289	248	0	0	0	0	0	0
Pc1129	432	6.125	0.995381	1.6608	11	11	0
Pc11290	303	2.32343	0.894737	0.645784	3	3	0
Pc11291	269	0.832714	0.82963	0.242469	1	1	0
Pc11292	528	3.86364	0.950851	1.11178	9	9	0
Pc11293	1550	180.425	0.983881	51.2536	1218	1218	0
Pc11294	278	1.70863	0.992832	0.469239	2	2	0
Pc11295	1131	15.8718	0.998233	4.49822	78	78	0
Pc11296	335	3.4	0.994048	0.973496	5	5	0
Pc11297	1125	259.216	0.998224	74.2687	1281	1250	31
Pc11298	926	41.4039	0.997843	11.8333	168	168	0
Pc11299	306	1.48366	0.993485	0.426302	2	2	0
Pc113	220	0.995455	0.99095	0.296474	1	1	0
Pc1130	874	9.99657	0.964571	2.83584	38	38	0
Pc11300	348	1.89943	0.796562	0.562278	3	3	0
Pc11301	352	2.60795	0.84136	0.741184	4	4	0
Pc11302	627	16.3668	0.985669	4.68116	45	45	0
Pc11303	716	12.7528	0.852162	3.64381	40	40	0
Pc11304	333	2.11411	0.994012	0.587606	3	3	0
Pc11305	726	13.843	0.943604	3.95298	44	44	0
Pc11306	230	0	0	0	0	0	0
Pc11307	251	1.78088	0.952381	0.519715	2	2	0
Pc11308	2079	13.2347	0.999038	3.76475	120	120	0
Pc11309	485	13.4722	0.995885	3.90001	29	29	0
Pc1131	352	3.26705	0.889518	0.92648	5	5	0
Pc11310	796	12.9171	0.95734	3.76924	46	46	0
Pc11311	1043	12.9655	0.903257	3.68958	59	59	0
Pc11312	635	15.0961	0.954403	4.31404	42	42	0
Pc11313	327	2.77676	0.914634	0.79785	4	4	0
Pc11314	283	0.717314	0.714789	0.230474	1	1	0
Pc11315	432	2.11111	0.718245	0.603928	4	4	0
Pc11316	699	9.95851	0.997143	3.4525	37	37	0
Pc11317	1939	14.6586	0.998969	4.2384	126	126	0
Pc11318	1581	15.9336	0.998736	4.4968	109	109	0
Pc11319	365	7.94247	0.978142	2.32305	13	13	0
Pc1132	253	0.83004	0.826772	0.257803	1	1	0
Pc11320	384	2.90885	0.994805	0.849274	5	5	0
Pc11321	1246	136.008	0.998396	37.5327	717	717	0
Pc11322	316	2.84177	0.92429	0.825623	4	4	0
Pc11323	361	1.82271	0.875691	0.54203	3	3	0
Pc11324	293	3.80546	0.993197	1.11304	5	5	0
Pc11325	234	0	0	0	0	0	0
Pc11326	291	1.57388	0.784247	0.448276	2	2	0
Pc11327	445	8.07191	0.995516	2.34514	16	16	0
Pc11328	298	1.48658	0.852843	0.437746	2	2	0
Pc11329	323	8.43963	0.932099	2.42319	12	12	0
Pc1133	553	5.75588	0.918773	1.65125	14	14	0
Pc11330	303	3.76238	0.993421	1.07631	5	5	0
Pc11331	282	1.59574	0.795053	0.462583	2	2	0
Pc11332	419	2.17661	0.995238	0.622666	4	4	0
Pc11333	259	0	0	0	0	0	0
Pc11334	456	3.36623	0.921225	1.00125	7	7	0
Pc11335	225	7.51111	0.99115	2.31908	8	8	0
Pc11336	232	2.9181	0.991416	0.843417	3	3	0
Pc11337	1920	13.7161	0.994794	3.87269	114	114	0
Pc11338	971	5.16066	0.997942	1.47779	22	22	0
Pc11339	230	0	0	0	0	0	0
Pc1134	432	1.56713	0.658199	0.452946	3	3	0
Pc11340	359	9.05292	0.905556	2.54356	14	14	0
Pc11341	331	30.4411	0.900602	8.67029	44	44	0
Pc11342	487	4.61807	0.995902	1.33931	10	10	0
Pc11343	265	0.841509	0.838346	0.246129	1	1	0
Pc11344	287	5.36237	0.961806	1.59083	7	7	0
Pc11345	300	3.09667	0.993355	0.869656	4	4	0
Pc11346	224	2.92857	0.991111	0.873539	3	3	0
Pc11347	343	3.34402	0.994186	0.95079	5	5	0
Pc11348	316	3.58228	0.993691	1.03203	5	5	0
Pc11349	592	20.0101	0.996627	5.72915	52	52	0
Pc1135	469	6.23241	0.855319	1.80792	13	13	0
Pc11350	279	3.1362	0.992857	0.935114	4	4	0
Pc11351	279	2.37276	0.978571	0.701336	3	3	0
Pc11352	315	4.59683	0.993671	1.24237	6	6	0
Pc11353	524	2.9771	0.897143	0.871316	7	7	0
Pc11354	335	0.626866	0.625	0.194699	1	1	0
Pc11355	2504	35.9669	0.999202	10.0806	387	387	0
Pc11356	288	3.06597	0.913495	0.905892	4	4	0
Pc11357	334	2.73952	0.99403	0.781128	4	4	0
Pc11358	220	0	0	0	0	0	0
Pc11359	1790	239.497	0.998883	68.7223	1886	1886	0
Pc1136	653	43.4518	0.996942	12.2857	123	123	0
Pc11360	1333	7.5934	0.929535	2.20187	45	45	0
Pc11361	460	6.5913	0.982646	1.84329	13	13	0
Pc11362	598	10.0284	0.996661	2.83584	26	26	0
Pc11363	354	3.25706	0.861972	0.921246	5	5	0
Pc11364	627	220.226	0.964968	62.8316	604	604	0
Pc11365	245	0.893878	0.890244	0.266221	1	1	0
Pc11366	883	15.0306	0.997738	4.35813	59	59	0
Pc11367	502	2.2251	0.819085	0.649644	5	5	0
Pc11368	393	11.9593	0.961929	3.48526	21	21	0
Pc11369	234	3.98291	0.991489	1.11494	4	4	0
Pc1137	425	2.20471	0.92723	0.613875	4	4	0
Pc11370	230	3.76522	0.991342	1.13433	4	4	0
Pc11371	256	1.59375	0.85214	0.509564	2	2	0
Pc11372	617	6.29173	0.953074	1.7971	17	17	0
Pc11373	1969	172.075	0.968528	49.7215	1501	1501	0
Pc11374	234	1.91453	0.991489	0.557472	2	2	0
Pc11375	358	0.927374	0.660167	0.364381	2	2	0
Pc11376	361	3.95568	0.872928	1.08406	6	6	0
Pc11377	330	1.34848	0.700906	0.395298	2	2	0
Pc11378	1553	17.038	0.998713	4.78787	114	114	0
Pc11379	272	1.74265	0.956044	0.47959	2	2	0
Pc1138	245	1.78776	0.906504	0.532443	2	2	0
Pc11380	340	3.91471	0.941349	1.15102	6	6	0
Pc11381	404	3.54455	0.995062	0.968677	6	6	0
Pc11382	238	0.983193	0.979079	0.274051	1	1	0
Pc11383	279	6.54122	0.992857	1.87023	8	8	0
Pc11384	312	2.93269	0.782748	0.836208	4	4	0
Pc11385	1284	297.165	0.998444	84.375	1661	1661	0
Pc11386	265	1.62264	0.988722	0.492258	2	2	0
Pc11387	368	2.65761	0.780488	0.708959	4	4	0
Pc11388	279	0	0	0	0	0	0
Pc11389	284	1.66549	0.989474	0.459326	2	2	0
Pc1139	942	2.88641	0.992577	0.830882	12	12	0
Pc11390	254	0.850394	0.847059	0.256788	1	1	0
Pc11391	2153	11.5392	0.998607	3.30211	109	109	0
Pc11392	749	6.18558	0.997333	1.82872	21	21	0
Pc11393	453	16.1038	0.894273	4.60745	32	32	0
Pc11394	301	1.5515	0.791391	0.433384	2	2	0
Pc11395	277	1.6787	0.863309	0.470933	2	2	0
Pc11396	217	1.99078	0.990826	0.601145	2	2	0
Pc11397	231	0.995671	0.991379	0.282356	1	1	0
Pc11398	699	15.8326	0.997143	4.57223	49	49	0
Pc11399	261	0	0	0	0	0	0
Pc114	303	1.45545	0.904605	0.430523	2	2	0
Pc1140	380	2.36842	0.734908	0.686571	4	4	0
Pc11400	247	2.67206	0.991935	0.792197	3	3	0
Pc11401	665	116.029	0.996997	33.4458	341	341	0
Pc11402	208	0	0	0	0	0	0
Pc11403	354	1.98023	0.847887	0.552748	3	3	0
Pc11404	510	11.4196	0.921722	3.19727	25	25	0
Pc11405	591	15.2927	0.996622	4.4145	40	40	0
Pc11406	922	228.507	0.997833	64.2338	908	908	0
Pc11407	342	3.50877	0.962099	0.953571	5	5	0
Pc11408	435	8.89425	0.988532	2.54899	17	17	0
Pc11409	275	0.814545	0.811594	0.237179	1	1	0
Pc1141	252	6.64286	0.992095	1.81178	7	7	0
Pc11410	201	0	0	0	0	0	0
Pc11411	225	0.995556	0.99115	0.289885	1	1	0
Pc11412	302	4.44371	0.993399	1.29585	6	6	0
Pc11413	255	1.48627	0.992188	0.511563	2	2	0
Pc11414	1750	14.1371	0.998858	3.988	107	107	0
Pc11415	353	4.04816	0.99435	1.10863	6	6	0
Pc11416	304	3.13158	0.993443	0.858213	4	4	0
Pc11417	239	0.799163	0.795833	0.272905	1	1	0
Pc11418	459	7.96296	0.93913	2.27361	16	16	0
Pc11419	455	4.3956	0.817982	1.29015	9	9	0
Pc1142	418	2.7512	0.866348	0.780194	5	5	0
Pc11420	444	2.96171	0.957303	0.881408	6	6	0
Pc11421	369	3.82114	0.87027	1.06056	6	6	0
Pc11422	226	0	0	0	0	0	0
Pc11423	266	0.864662	0.861423	0.245204	1	1	0
Pc11424	329	4.14286	0.993939	1.1895	6	6	0
Pc11425	212	0	0	0	0	0	0
Pc11426	679	11.2135	0.997059	3.26601	34	34	0
Pc11427	239	0.949791	0.945833	0.272905	1	1	0
Pc11428	1348	13.5067	0.924388	3.7741	78	78	0
Pc11429	782	15.1535	0.997446	4.33716	52	52	0
Pc1143	790	3.73291	0.747155	1.07331	13	13	0
Pc11430	1078	11.1327	0.981464	3.08575	51	51	0
Pc11431	557	3.68223	0.793907	1.17099	10	10	0
Pc11432	367	3.88011	0.923913	1.06634	6	6	0
Pc11433	1101	14.0045	0.974592	3.96914	67	67	0
Pc11434	241	0	0	0	0	0	0
Pc11435	343	1.84257	0.956395	0.570474	3	3	0
Pc11436	388	1.73969	0.840617	0.504311	3	3	0
Pc11437	600	15.3883	0.973378	5.10923	47	39	8
Pc11438	868	10.8641	0.898734	3.08087	41	41	0
Pc11439	645	14.0155	0.941176	3.94379	39	39	0
Pc1144	412	3.8835	0.886199	1.10818	7	7	0
Pc11440	320	10.7469	0.862928	3.05739	15	15	0
Pc11441	373	2.9866	0.812834	0.874319	5	5	0
Pc11442	355	2.61127	0.904494	0.734921	4	4	0
Pc11443	2459	489.122	0.993496	138.804	5233	5233	0
Pc11444	338	0.621302	0.619469	0.385942	2	2	0
Pc11445	242	4.50413	0.930041	1.34761	5	5	0
Pc11446	234	0.918803	0.914894	0.278736	1	1	0
Pc11447	301	3.92691	0.993377	1.08346	5	5	0
Pc11448	206	0	0	0	0	0	0
Pc11449	254	0.984252	0.980392	0.256788	1	1	0
Pc1145	1390	26.1324	0.965492	9.4317	201	201	0
Pc11450	1602	282.418	0.998752	79.9221	1963	1963	0
Pc11451	2002	12.4116	0.948078	3.06248	94	94	0
Pc11452	3123	137.591	0.998399	39.3476	1884	1884	0
Pc11453	419	2.18616	0.845238	0.622666	4	4	0
Pc11454	2034	14.6593	0.987224	4.16871	130	130	0
Pc11455	242	0.954545	0.950617	0.269522	1	1	0
Pc11456	221	0	0	0	0	0	0
Pc11457	2545	15.7277	0.995679	4.48497	175	175	0
Pc11458	1161	10.4944	0.980207	3.08986	55	55	0
Pc11459	631	14.8986	0.996835	5.27169	51	51	0
Pc1146	720	5.67917	0.977809	1.63061	18	18	0
Pc11460	291	0.687285	0.684932	0.224138	1	1	0
Pc11461	363	3.09366	0.887363	0.898405	5	5	0
Pc11462	224	0.995536	0.991111	0.29118	1	1	0
Pc11463	366	1.93443	0.787466	0.534625	3	3	0
Pc11464	770	15.0351	0.997406	4.40475	52	52	0
Pc11465	822	23.7287	0.991495	6.82395	86	86	0
Pc11466	402	1.6791	0.841191	0.486748	3	3	0
Pc11467	556	3.02878	0.888689	0.821168	7	7	0
Pc11468	518	12.4846	0.853565	3.52563	28	28	0
Pc11469	284	3.15493	0.838596	0.918651	4	4	0
Pc1147	228	0.912281	0.908297	0.286071	1	1	0
Pc11470	255	0	0	0	0	0	0
Pc11471	206	0	0	0	0	0	0
Pc11472	244	2.70492	0.991837	0.801937	3	3	0
Pc11473	349	3.34384	0.751429	0.934444	5	5	0
Pc11474	1423	41.5214	0.988764	14.9883	327	327	0
Pc11475	1164	65.9596	0.998283	18.7716	335	335	0
Pc11476	502	1.76096	0.586481	0.519715	4	4	0
Pc11477	423	15.3593	0.948113	4.31744	28	28	0
Pc11478	264	0	0	0	0	0	0
Pc11479	297	1.44444	0.922819	0.43922	2	2	0
Pc1148	402	1.55721	0.647643	0.486748	3	3	0
Pc11480	216	0	0	0	0	0	0
Pc11481	1432	58.1432	0.998604	16.8526	370	370	0
Pc11482	449	3.84633	0.877778	1.01686	7	7	0
Pc11483	262	3.51527	0.992395	0.99579	4	4	0
Pc11484	353	3	0.923729	0.923856	5	5	0
Pc11485	245	0.893878	0.890244	0.266221	1	1	0
Pc11486	334	10.2635	0.895522	2.92923	15	15	0
Pc11487	333	65.8078	0.994012	18.9992	97	2	95
Pc11488	543	24.86	0.996324	7.08698	59	59	0
Pc11489	203	0	0	0	0	0	0
Pc1149	291	1.46048	0.993151	0.448276	2	2	0
Pc11490	416	3.18029	0.681055	0.940734	6	6	0
Pc11491	566	21.5283	0.996473	6.10757	53	53	0
Pc11492	466	2.49785	0.642398	0.699831	5	5	0
Pc11493	359	3.11978	0.85	0.908415	5	5	0
Pc11494	340	2.68529	0.979472	0.767344	4	4	0
Pc11495	1487	160.18	0.998656	45.442	1036	1036	0
Pc11496	499	17.7034	0.964	5.09768	39	39	0
Pc11497	627	15.9203	0.996815	4.57714	44	44	0
Pc11498	1068	245.55	0.998129	69.0717	1131	1131	0
Pc11499	483	2.33747	0.995868	0.675199	5	5	0
Pc115	228	0.995614	0.991266	0.286071	1	1	0
Pc1150	457	5.97155	0.995633	1.71267	12	12	0
Pc11500	446	2.08072	0.881432	0.584971	4	4	0
Pc11501	378	3.1455	0.994723	0.862754	5	5	0
Pc11502	1095	13.8091	0.998175	3.93132	66	66	0
Pc11503	537	20.4693	0.996283	5.58718	46	46	0
Pc11504	342	4.74561	0.994169	1.335	7	7	0
Pc11505	806	40.1514	0.997522	11.3293	140	140	0
Pc11506	287	0.759582	0.756944	0.227262	1	1	0
Pc11507	605	13.5636	0.9967	3.88111	36	36	0
Pc11508	420	3.33095	0.926366	0.931775	6	6	0
Pc11509	609	3.25123	0.796721	0.963905	9	9	0
Pc1151	555	6.65586	0.951439	1.99786	17	16	1
Pc11510	368	1.77989	0.850949	0.531719	3	3	0
Pc11511	1233	13.6796	0.998379	3.86161	73	73	0
Pc11512	293	2.28328	0.758503	0.667825	3	3	0
Pc11513	440	3.85227	0.995465	1.03766	7	7	0
Pc11514	539	3.76809	0.996296	1.08909	9	9	0
Pc11515	218	0	0	0	0	0	0
Pc11516	347	11.0173	0.801724	3.19542	17	16	1
Pc11517	255	0.8	0.796875	0.255781	1	1	0
Pc11518	523	5.71702	0.887405	1.62125	13	13	0
Pc11519	422	2.80569	0.79669	0.772799	5	5	0
Pc1152	411	5.52555	0.975728	1.58696	10	10	0
Pc11520	1189	232.369	0.954622	65.7728	1199	1199	0
Pc11521	1109	14.5528	0.987387	4.11695	70	70	0
Pc11522	439	2.58998	0.736364	0.742873	5	5	0
Pc11523	215	0	0	0	0	0	0
Pc11524	923	8.37811	0.810606	2.47329	35	35	0
Pc11525	224	0	0	0	0	0	0
Pc11526	303	2.9868	0.901316	0.861046	4	4	0
Pc11527	234	0	0	0	0	0	0
Pc11528	220	0	0	0	0	0	0
Pc11529	447	4.16107	0.995536	1.16732	8	8	0
Pc1153	369	6.97019	0.994595	1.94435	11	11	0
Pc11530	213	0	0	0	0	0	0
Pc11531	339	5.94985	0.994118	1.73162	9	9	0
Pc11532	264	2.60985	0.992453	0.741184	3	3	0
Pc11533	208	0	0	0	0	0	0
Pc11534	1187	19.2578	0.996633	5.49488	100	100	0
Pc11535	484	2.67355	0.843299	0.673804	5	5	0
Pc11536	408	0.394608	0.393643	0.159863	1	1	0
Pc11537	374	2.31016	0.850667	0.697585	4	4	0
Pc11538	291	7.1134	0.993151	2.01724	9	9	0
Pc11539	281	3.5516	0.900709	1.16057	5	5	0
Pc1154	434	7.37097	0.995402	2.10401	14	14	0
Pc11540	274	3.12044	0.992727	0.952178	4	4	0
Pc11541	692	23.5665	0.997114	6.69208	71	71	0
Pc11542	229	0	0	0	0	0	0
Pc11543	226	0	0	0	0	0	0
Pc11544	252	11.4683	0.992095	3.36474	13	11	2
Pc11545	263	3.41825	0.973485	0.992003	4	2	2
Pc11546	230	0	0	0	0	0	0
Pc11547	287	0.815331	0.8125	0.227262	1	1	0
Pc11548	430	4.10465	0.953596	1.21347	8	8	0
Pc11549	263	1.72624	0.954545	0.496002	2	2	0
Pc1155	366	6.93989	0.99455	1.96029	11	11	0
Pc11550	381	1.85827	0.837696	0.513577	3	3	0
Pc11551	413	2.82324	0.995169	0.78964	5	5	0
Pc11552	1612	18.5304	0.99876	5.30048	131	130	1
Pc11553	413	3.05811	0.966184	0.947567	6	6	0
Pc11554	1312	13.5274	0.943641	3.87766	78	78	0
Pc11555	657	18.6956	0.99696	5.55945	56	56	0
Pc11556	349	1.46418	0.88	0.373778	2	2	0
Pc11557	346	3.19942	0.95389	0.942547	5	5	0
Pc11558	405	3.44691	0.995074	0.966285	6	6	0
Pc11559	497	5.16097	0.995984	1.44359	11	11	0
Pc1156	434	6.23272	0.756322	1.80343	12	12	0
Pc11560	235	0.982979	0.978814	0.27755	1	1	0
Pc11561	429	3.93473	0.995349	1.2163	8	8	0
Pc11562	368	2.625	0.837398	0.708959	4	4	0
Pc11563	216	0.99537	0.990783	0.301964	1	1	0
Pc11564	625	10.3936	0.996805	3.0264	29	29	0
Pc11565	208	0	0	0	0	0	0
Pc11566	432	45.7292	0.909931	12.9845	86	85	1
Pc11567	222	2.81532	0.964126	0.881408	3	3	0
Pc11568	211	0	0	0	0	0	0
Pc11569	347	1.23631	0.902299	0.375932	2	2	0
Pc1157	292	1.67466	0.955631	0.446741	2	2	0
Pc11570	468	4.81624	0.995736	1.39368	10	10	0
Pc11571	240	0	0	0	0	0	0
Pc11572	701	19.1598	0.988604	5.30354	57	57	0
Pc11573	937	6.12914	0.992537	1.74024	25	25	0
Pc11574	449	52.1314	0.995556	14.8171	102	102	0
Pc11575	564	12.9379	0.99646	3.70067	32	32	0
Pc11576	427	20.6979	0.995327	5.8045	38	38	0
Pc11577	429	3.16317	0.993023	0.912227	6	6	0
Pc11578	233	0.93133	0.92735	0.279932	1	1	0
Pc11579	262	0.847328	0.844106	0.248947	1	1	0
Pc1158	495	6.20202	0.858871	1.71296	13	13	0
Pc11580	429	10.2168	0.988372	2.88872	19	19	0
Pc11581	232	0.965517	0.961373	0.281139	1	1	0
Pc11582	226	0.995575	0.991189	0.288603	1	1	0
Pc11583	319	1.50157	0.940625	0.408929	2	2	0
Pc11584	1660	148.157	0.975316	42.5922	1084	1084	0
Pc11585	522	4.40421	0.996176	1.24951	10	10	0
Pc11586	2742	18.2009	0.985417	5.1618	217	217	0
Pc11587	232	2.86207	0.987124	0.843417	3	3	0
Pc11588	1082	11.2505	0.980609	3.13462	52	52	0
Pc11589	953	3.51102	0.899371	1.02661	15	15	0
Pc1159	422	5.3673	0.995272	1.5456	10	10	0
Pc11590	305	2.95082	0.924837	0.8554	4	4	0
Pc11591	273	0.802198	0.79927	0.238917	1	1	0
Pc11592	877	16.9054	0.997722	4.83418	65	65	0
Pc11593	1120	15.075	0.998216	4.30946	74	74	0
Pc11594	440	17.8636	0.954649	4.89182	33	33	0
Pc11595	622	2.5209	0.764045	0.734035	7	7	0
Pc11596	3694	243.161	0.999459	69.5325	3938	3938	0
Pc11597	281	2.32028	0.904255	0.696344	3	3	0
Pc11598	379	4.19789	0.868421	1.37676	8	8	0
Pc11599	517	2.65377	0.986486	0.756954	6	6	0
Pc116	239	1.97071	0.9875	0.545809	2	2	0
Pc1160	216	0	0	0	0	0	0
Pc11600	338	2.01775	0.861357	0.578913	3	3	0
Pc11601	445	2.92135	0.959641	0.879428	6	6	0
Pc11602	362	3.39779	0.889807	0.900887	5	5	0
Pc11603	278	1.65108	0.885305	0.469239	2	2	0
Pc11604	935	94.1807	0.997863	26.6478	382	382	0
Pc11605	362	25.0552	0.99449	7.2071	40	40	0
Pc11606	255	0.886275	0.882812	0.255781	1	1	0
Pc11607	229	0	0	0	0	0	0
Pc11608	762	14.168	0.93578	4.02302	47	47	0
Pc11609	283	5.67845	0.992958	1.61332	7	7	0
Pc1161	267	3.44944	0.992537	0.977142	4	4	0
Pc11610	610	20.359	0.99509	5.88087	55	55	0
Pc11611	2037	16.3343	0.977429	4.64286	145	145	0
Pc11612	366	5.12022	0.787466	1.42567	8	8	0
Pc11613	500	5.898	0.720559	1.69583	13	13	0
Pc11614	266	4.04135	0.992509	1.22602	5	5	0
Pc11615	292	1.55479	0.993174	0.446741	2	2	0
Pc11616	1443	20.6403	0.976454	5.96646	132	132	0
Pc11617	514	2.74903	0.972816	0.761372	6	6	0
Pc11618	982	18.8248	0.997965	5.44642	82	82	0
Pc11619	695	13.5885	0.997126	3.84776	41	41	0
Pc1162	289	7.26298	0.993103	2.0312	9	9	0
Pc11620	424	20.7547	0.995294	5.84557	38	38	0
Pc11621	274	1.62774	0.898182	0.476089	2	2	0
Pc11622	523	18.0076	0.996183	5.11318	41	41	0
Pc11623	244	2.68443	0.934694	0.801937	3	3	0
Pc11624	306	13.781	0.931596	4.04987	19	19	0
Pc11625	233	0	0	0	0	0	0
Pc11626	295	1.20678	0.760135	0.442198	2	2	0
Pc11627	277	3.05054	0.992806	0.941866	4	4	0
Pc11628	301	0.717608	0.715232	0.216692	1	1	0
Pc11629	955	24.267	0.997908	6.89806	101	101	0
Pc1163	340	6.47647	0.870968	1.91836	10	10	0
Pc11630	370	21.3486	0.921833	5.99358	34	34	0
Pc11631	475	1.46737	0.928571	0.411942	3	3	0
Pc11632	437	8.02517	0.920091	2.23882	15	15	0
Pc11633	259	0.903475	0.9	0.251831	1	1	0
Pc11634	1827	127.011	0.998906	35.843	1004	1004	0
Pc11635	264	3.39015	0.992453	0.988246	4	4	0
Pc11636	1579	15.1267	0.915823	4.33727	105	105	0
Pc11637	3087	41.5682	0.991256	11.7475	556	556	0
Pc11638	316	4.31962	0.993691	1.23843	6	6	0
Pc11639	359	3.14206	0.777778	0.908415	5	5	0
Pc1164	269	1.73606	0.888889	0.484938	2	2	0
Pc11640	428	2.63084	0.93007	0.761965	5	5	0
Pc11641	477	20.2348	0.995816	5.74301	42	42	0
Pc11642	286	2.52797	0.993031	0.68417	3	3	0
Pc11643	328	2.07012	0.933131	0.596563	3	3	0
Pc11644	288	0.802083	0.799308	0.226473	1	1	0
Pc11645	297	3.81818	0.993289	1.09805	5	5	0
Pc11646	264	0	0	0	0	0	0
Pc11647	533	3.33583	0.996255	0.978975	8	8	0
Pc11648	295	1.54576	0.837838	0.442198	2	2	0
Pc11649	565	11.0407	0.982332	3.23235	28	28	0
Pc1165	323	2.96594	0.984568	0.80773	4	4	0
Pc11650	601	2.28619	0.828904	0.651157	6	6	0
Pc11651	1395	24.0495	0.998567	6.77958	145	145	0
Pc11652	310	1.42581	0.993569	0.420801	2	2	0
Pc11653	328	2.78049	0.863222	0.795417	4	4	0
Pc11654	472	9.85169	0.942918	2.76374	20	20	0
Pc11655	406	16.1232	0.970516	4.65887	29	29	0
Pc11656	590	4.06441	0.80203	1.21604	11	11	0
Pc11657	837	252.581	0.965394	76.2118	978	978	0
Pc11658	214	0	0	0	0	0	0
Pc11659	854	20.0621	0.997661	5.72812	75	75	0
Pc1166	217	0.990783	0.986239	0.300572	1	1	0
Pc11660	225	1.84889	0.920354	0.579771	2	2	0
Pc11661	261	2.52107	0.992366	0.749704	3	3	0
Pc11662	302	3.46026	0.877888	1.07987	5	5	0
Pc11663	431	4.86311	0.902778	1.36199	9	9	0
Pc11664	265	5.22642	0.992481	1.47677	6	6	0
Pc11665	223	0	0	0	0	0	0
Pc11666	212	0	0	0	0	0	0
Pc11667	225	1.66222	0.973451	0.579771	2	2	0
Pc11668	318	2.89308	0.852665	0.82043	4	4	0
Pc11669	324	11.216	0.830769	3.22095	16	16	0
Pc1167	213	0	0	0	0	0	0
Pc11670	319	2.19436	0.971875	0.613394	3	3	0
Pc11671	1462	16.6306	0.998633	4.68437	105	105	0
Pc11672	1577	319.842	0.995564	93.597	2263	2263	0
Pc11673	831	4.32491	0.995192	1.25582	16	16	0
Pc11674	414	2.77778	0.756627	0.787732	5	5	0
Pc11675	1020	32.2735	0.998041	9.01629	141	141	0
Pc11676	868	21.8065	0.997699	6.23688	83	83	0
Pc11677	529	17.2552	0.983019	4.93189	40	40	0
Pc11678	1402	20.1369	0.998574	5.67572	122	122	0
Pc11679	237	3.85654	0.991597	1.10083	4	4	0
Pc1168	756	3.81217	0.957728	1.12158	13	13	0
Pc11680	475	1.43158	0.813025	0.411942	3	3	0
Pc11681	1254	17.0327	0.99761	4.78519	92	92	0
Pc11682	467	116.306	0.933761	33.6596	241	241	0
Pc11683	357	3.20448	0.994413	0.913505	5	5	0
Pc11684	221	0.995475	0.990991	0.295132	1	1	0
Pc11685	287	1.56446	0.815972	0.454524	2	2	0
Pc11686	327	1.46789	0.847561	0.398925	2	2	0
Pc11687	1138	21.3005	0.998244	6.07537	106	106	0
Pc11688	2920	89.8195	0.998973	25.5313	1143	1143	0
Pc11689	228	0	0	0	0	0	0
Pc1169	264	0.806818	0.803774	0.494123	2	2	0
Pc11690	364	1.92308	0.709589	0.537562	3	3	0
Pc11691	333	2.01802	0.994012	0.587606	3	3	0
Pc11692	668	5.27246	0.99701	1.56226	16	16	0
Pc11693	255	0.937255	0.933594	0.255781	1	1	0
Pc11694	1368	22.2624	0.998539	6.34124	133	133	0
Pc11695	1056	14.6354	0.998108	4.13828	67	67	0
Pc11696	1386	20.842	0.998558	5.97653	127	127	0
Pc11697	495	11.398	0.993952	3.42592	26	26	0
Pc11698	1154	9.28596	0.795671	2.65645	47	47	0
Pc11699	1137	33.4389	0.998243	9.46526	165	165	0
Pc117	1046	5.33652	0.994269	1.49654	24	24	0
Pc1170	563	4.89165	0.955674	1.39021	12	12	0
Pc11700	697	16.538	0.929799	4.7725	51	51	0
Pc11701	1345	14.603	0.998514	4.17047	86	86	0
Pc11702	392	11.4592	0.987277	3.32777	20	18	2
Pc11703	862	16.3295	0.997683	4.61564	61	61	0
Pc11704	290	2.18276	0.993127	0.674733	3	3	0
Pc11705	321	2.13084	0.872671	0.609572	3	3	0
Pc11706	828	6.56039	0.997587	1.89056	24	24	0
Pc11707	1727	18.9323	0.984954	5.4385	144	144	0
Pc11708	369	17.0407	0.994595	4.7725	27	27	0
Pc11709	373	3.71314	0.994652	1.04918	6	6	0
Pc1171	210	0	0	0	0	0	0
Pc11710	452	5.45575	0.907285	1.58732	11	11	0
Pc11711	212	0	0	0	0	0	0
Pc11712	356	1.92978	0.882353	0.549642	3	3	0
Pc11713	1205	14.1892	0.974295	4.0596	75	75	0
Pc11714	2165	21.2794	0.999077	6.02533	200	200	0
Pc11715	2136	108.11	0.999064	30.6884	1005	1005	0
Pc11716	395	18.7342	0.969697	5.11886	31	31	0
Pc11717	248	1.95968	0.975904	0.526002	2	2	0
Pc11718	474	3.26371	0.995789	0.963227	7	7	0
Pc11719	314	2.81847	0.771429	0.830882	4	4	0
Pc1172	724	6.0663	0.961379	1.71169	19	19	0
Pc11720	330	3.52727	0.993958	0.988246	5	5	0
Pc11721	294	1.41497	0.881356	0.443702	2	2	0
Pc11722	255	1.78039	0.9375	0.511563	2	2	0
Pc11723	391	4.06138	0.933673	1.33451	8	8	0
Pc11724	239	0.995816	0.991667	0.272905	1	1	0
Pc11725	984	18.2663	0.953299	5.17021	78	78	0
Pc11726	282	2.55674	0.918728	0.693875	3	3	0
Pc11727	237	0.953586	0.94958	0.275208	1	1	0
Pc11728	871	618.021	0.997706	174.93	2336	2336	0
Pc11729	493	6.84178	0.965587	1.98451	15	15	0
Pc1173	324	2.90432	0.963077	0.805237	4	4	0
Pc11730	367	10.7493	0.910326	3.02129	17	17	0
Pc11731	437	2.07323	0.913242	0.597018	4	4	0
Pc11732	719	11.3713	0.997222	3.35646	37	37	0
Pc11733	286	0	0	0	0	0	0
Pc11734	321	1.47975	0.822981	0.406381	2	2	0
Pc11735	310	11.2677	0.993569	3.15601	15	15	0
Pc11736	246	7.42276	0.991903	2.12111	8	8	0
Pc11737	505	8.32277	0.881423	2.45398	19	19	0
Pc11738	283	3.22261	0.957746	0.921897	4	4	0
Pc11739	327	2.02141	0.838415	0.598387	3	3	0
Pc1174	735	5.47211	0.986413	1.59733	18	18	0
Pc11740	230	0	0	0	0	0	0
Pc11741	685	18.3679	0.970845	5.23698	55	55	0
Pc11742	1256	23.5303	0.975338	6.69898	129	129	0
Pc11743	558	17.2975	0.978533	4.90935	42	42	0
Pc11744	339	1.941	0.770588	0.577206	3	3	0
Pc11745	778	14.973	0.962773	4.27562	51	51	0
Pc11746	435	4.29195	0.956422	1.19953	8	8	0
Pc11747	874	18.0675	0.997714	5.14928	69	69	0
Pc11748	600	2.62	0.983361	0.760949	7	7	0
Pc11749	1217	19.6113	0.998358	5.6274	105	105	0
Pc1175	662	4.83082	0.996983	1.37936	14	14	0
Pc11750	346	3.22832	0.907781	0.942547	5	5	0
Pc11751	228	0.995614	0.991266	0.286071	1	1	0
Pc11752	899	15.8432	0.972222	4.49822	62	62	0
Pc11753	238	1.97479	0.983264	0.548103	2	2	0
Pc11754	312	3.8109	0.84345	1.04526	5	5	0
Pc11755	1011	14.9891	0.978261	4.25796	66	66	0
Pc11756	1760	16.9261	0.998864	4.78064	129	129	0
Pc11757	338	2.60651	0.9941	0.771884	4	4	0
Pc11758	308	2.18831	0.925566	0.635301	3	3	0
Pc11759	329	2.88146	0.927273	0.793	4	4	0
Pc1176	717	4.4993	0.991643	1.27356	14	14	0
Pc11760	1551	14.9626	0.992268	4.24735	101	101	0
Pc11761	892	36.5022	0.99776	10.4563	143	143	0
Pc11762	235	0.906383	0.902542	0.27755	1	1	0
Pc11763	424	13.2547	0.995294	3.9996	26	22	4
Pc11764	378	3.07407	0.836412	0.862754	5	5	0
Pc11765	1610	17.5863	0.998759	4.98297	123	123	0
Pc11766	993	16.9396	0.997988	4.86062	74	74	0
Pc11767	396	2.80303	0.856423	0.823538	5	5	0
Pc11768	322	3.47826	0.993808	1.0128	5	5	0
Pc11769	608	7.1727	0.996716	2.03826	19	19	0
Pc1177	366	1.16667	0.722071	0.356417	2	2	0
Pc11770	482	1.95851	0.989648	0.54128	4	4	0
Pc11771	225	0	0	0	0	0	0
Pc11772	1894	257.003	0.989974	73.0071	2120	2120	0
Pc11773	204	0	0	0	0	0	0
Pc11774	2520	18.0687	0.9881	5.17653	200	200	0
Pc11775	795	10.6679	0.961055	3.19968	39	39	0
Pc11776	213	0	0	0	0	0	0
Pc11777	1933	15.1573	0.998966	4.31904	128	128	0
Pc11778	1208	18.0108	0.998346	5.12939	95	95	0
Pc11779	364	3.87912	0.775342	1.07512	6	6	0
Pc1178	371	4.85714	0.930108	1.40645	8	8	0
Pc11780	706	18.9561	0.971711	5.54314	60	60	0
Pc11781	387	2.91731	0.994845	0.84269	5	5	0
Pc11782	927	13.4757	0.956897	3.79947	54	54	0
Pc11783	258	0	0	0	0	0	0
Pc11784	304	0	0	0	0	0	0
Pc11785	232	0	0	0	0	0	0
Pc11786	562	17.9626	0.992895	5.10652	44	44	0
Pc11787	572	4.4021	0.820244	1.25431	11	11	0
Pc11788	274	5.89416	0.992727	1.66631	7	7	0
Pc11789	273	4.02198	0.846715	1.19458	5	5	0
Pc1179	791	6.74463	0.92803	1.97899	24	24	0
Pc11790	2120	200.338	0.981141	56.6405	1841	1841	0
Pc11791	835	59.4084	0.986842	16.638	213	213	0
Pc11792	231	1.99134	0.991379	0.564712	2	2	0
Pc11793	253	4.58498	0.992126	1.28902	5	5	0
Pc11794	295	3.87119	0.959459	1.1055	5	5	0
Pc11795	364	3.06319	0.854795	0.895937	5	5	0
Pc11796	530	6.9434	0.890772	1.96903	16	16	0
[truncated: 48,163 more rows]
